# Supplementary material for: Genome-Wide Analysis of the Role of NAC Family in Flower Development and Abiotic Stress Responses in Cleistogenes songorica
Source: Genes (Basel). 2020 Aug 12;11(8):927. doi: 10.3390/genes11080927 (PMC7464430; doi:10.3390/genes11080927)
Supplement: Supplementary file 1 [file genes-11-00927-s001.zip]

Archive with 11 entries (10 files):
- Supplementary materials/
- Supplementary materials/Figure S1.docx
- Supplementary materials/Table S1.xlsx
- Supplementary materials/Table S2.xlsx
- Supplementary materials/Table S3.xlsx
- Supplementary materials/Table S4.xlsx
- Supplementary materials/Table S5.xlsx
- Supplementary materials/Table S6.xlsx
- Supplementary materials/Table S7.xlsx
- Supplementary materials/Table S8.xlsx
- Supplementary materials/Table S9.xlsx
