# Supplementary material for: Genome-Wide Analysis of the Role of NAC Family in Flower Development and Abiotic Stress Responses in Cleistogenes songorica
Source: Genes (Basel). 2020 Aug 12;11(8):927. doi: 10.3390/genes11080927 (PMC7464430; doi:10.3390/genes11080927)
Supplement: Supplementary file 1 [file genes-11-00927-s001.zip › Supplementary materials/Table S1.xlsx]

## Sheet: Sheet1
Table S1. Characteristics of CsNAC genes in C. songorica
Gene	Gene	Gene	CDS	Protein	Molecular	Theoretical	Arabidopsis	Score	E-value
name	accession No.	location	length (bp)	length (aa)	weight	pI	homologous gene	(bits)
CsNAC001	CCG024714.1	A01:4739138:4786737:+	1449	482	53901.3	7.67	AT1G79580.3	250	2e-66
CsNAC002	CCG053089.1	A01:5543558:5544463:-	906	301	33620.2	4.59	AT3G17730.1	61	1e-09
CsNAC003	CCG053087.1	A01:5559127:5560175:+	978	325	36001.9	4.48	AT2G24430.2	45	6e-05
CsNAC004	CCG043740.1	A01:6063896:6064369:+	474	157	17784.1	8.52	AT3G10500.1	50	6e-07
CsNAC005	CCG004185.1	A01:8144883:8147614:+	1137	378	42978.8	6.12	AT2G18060.1	275	5e-74
CsNAC006	CCG022337.1	A01:10261922:10263549:+	1056	351	38224.7	6.66	AT4G17980.1	207	1e-53
CsNAC007	CCG020154.1	A01:22057407:22059928:+	864	287	32246.2	6.07	AT4G28530.1	229	1e-60
CsNAC008	CCG027274.1	A01:22750182:22752330:-	1518	505	54496.8	5.35	AT3G04070.2	40	0.004
CsNAC009	CCG037783.2	A01:26300630:26309355:+	1518	505	54410.1	5.51	AT5G07680.1	257	1e-68
CsNAC010	CCG035937.1	A01:28420232:28423129:+	843	280	31313.9	6.51	AT4G28530.1	238	4e-63
CsNAC011	CCG011466.1	A01:28693112:28694674:-	1173	390	43466.6	9.06	AT5G61430.1	239	2e-63
CsNAC012	CCG023290.1	A01:35934256:35936324:-	840	279	31249.2	6.89	AT4G28530.1	240	8e-64
CsNAC013	CCG026735.1	B02:30214:33291:+	1518	505	55672.2	6.07	AT4G35580.2	215	7e-56
CsNAC014	CCG027643.1	B02:1070233:1073364:+	1161	386	41826.7	6.46	AT2G46770.1	273	1e-73
CsNAC015	CCG022052.1	B02:6401885:6405396:-	2127	708	78897.2	4.95	AT1G33060.2	241	1e-63
CsNAC016	CCG022089.1	B02:6873090:6877880:+	1302	433	48106.1	5.1	AT1G25580.1	319	3e-87
CsNAC017	CCG014076.1	B02:22293759:22295799:-	1071	356	38021.8	8.25	AT5G53950.1	260	8e-70
CsNAC018	CCG054209.1	B02:24569988:24570908:-	840	279	30398.2	6.14	AT5G07680.1	176	2e-44
CsNAC019	CCG037653.1	B02:26174030:26174998:-	684	227	25698.1	8.68	AT1G69490.1	90	1e-18
CsNAC020	CCG005689.1	B02:28103326:28104836:+	822	273	29802.9	9.89	AT2G33480.1	134	7e-32
CsNAC021	CCG005720.1	B02:28345410:28347266:-	1176	391	44029.2	6.51	AT1G79580.3	318	4e-87
CsNAC022	CCG014775.2	B02:29190434:29194434:-	1410	469	51566.4	6.88	AT4G29230.1	262	3e-70
CsNAC023	CCG037154.1	B02:32541115:32545282:+	900	299	33724	7.6	AT1G56010.2	261	4e-70
CsNAC024	CCG051740.1	B03:576197:578707:-	1137	378	40907.1	6.19	AT1G69490.1	242	2e-64
CsNAC025	CCG053729.1	B03:5502641:5504278:+	1206	401	42337.8	8.77	AT1G61110.1	275	6e-74
CsNAC026	CCG027078.1	B03:19499937:19502237:+	852	283	31466.3	5.31	AT4G28530.1	230	9e-61
CsNAC027	CCG050908.1	B03:20217205:20218704:-	1500	499	53382.3	5.77	AT3G10500.1	43	0.0006
CsNAC028	CCG034127.1	B03:23249690:23250759:+	675	224	24820.8	6.29	AT5G64530.1	171	3e-43
CsNAC029	CCG021198.1	B03:25175421:25180027:+	1398	465	51032.4	5.41	AT4G28530.2	84	5e-17
CsNAC030	CCG014376.1	B03:25483256:25484500:-	981	326	35844.7	7.08	AT5G61430.1	177	9e-45
CsNAC031	CCG014308.1	B03:25933831:25937311:-	1125	374	42730	6.37	AT1G12260.1	317	6e-87
CsNAC032	CCG031865.2	B03:30025355:30029155:+	921	306	33791.9	8.42	AT5G39820.1	176	2e-44
CsNAC033	CCG018232.1	B04:2917116:2920858:+	1464	487	54191.2	5.64	AT1G65910.1	215	5e-56
CsNAC034	CCG046629.1	B04:3737873:3739907:+	1047	348	37798.5	6.01	AT3G04070.1	238	4e-63
CsNAC035	CCG046633.1	B04:3763151:3764343:+	984	327	36892.7	6.27	AT5G61430.1	229	2e-60
CsNAC036	CCG016397.1	B04:9739881:9770324:+	1857	618	69444.9	9.78	AT4G29230.1	354	1e-97
CsNAC037	CCG019184.1	B04:19636122:19638547:-	939	312	34128.3	8.95	AT4G28500.1	358	4e-99
CsNAC038	CCG019213.1	B04:19829524:19830534:-	1011	336	37414.6	6.56	AT4G27410.2	70	3e-12
CsNAC039	CCG026264.2	B04:24861745:24862926:-	930	309	34724.2	6.19	AT1G77450.1	251	5e-67
CsNAC040	CCG039057.1	B04:26841582:26842960:+	771	256	27863	5.12	AT5G22380.1	204	9e-53
CsNAC041	CCG023068.1	B04:27755523:27757807:-	867	288	31873.4	8.88	AT1G01720.1	358	2e-99
CsNAC042	CCG002273.1	B04:29499357:29501152:+	699	232	25161.4	8.99	AT5G13180.1	123	1e-28
CsNAC043	CCG042639.1	B04:30279799:30280891:+	660	219	24521.5	5.59	AT3G04070.2	62	3e-10
CsNAC044	CCG014600.1	B05:18861296:18863312:-	651	216	25060.1	8.49	AT3G17730.1	313	5e-86
CsNAC045	CCG051134.1	B05:21338774:21340787:-	1098	365	38421.3	8.78	AT5G53950.1	247	9e-66
CsNAC046	CCG043988.3	B05:25087008:25088698:-	1380	459	50467.2	6.16	AT1G77450.1	100	4e-21
CsNAC047	CCG044267.1	B05:26501631:26504626:-	1254	417	45345.5	9.32	AT2G24430.2	272	4e-73
CsNAC048	CCG039263.1	B05:27968797:27973445:-	1338	445	49169.5	7.21	AT4G29230.1	298	4e-81
CsNAC049	CCG033049.1	A06:868840:872572:+	1911	636	70892.9	5.87	AT1G65910.1	397	1e-111
CsNAC050	CCG033832.3	A06:1606696:1608150:-	861	286	32377.7	5.35	AT2G17040.1	171	6e-43
CsNAC051	CCG031100.1	A06:5100408:5102443:-	891	296	33000.3	6.86	AT1G25580.1	113	2e-25
CsNAC052	CCG039917.1	A06:9939781:9942427:-	1059	352	38947.9	5.92	AT5G18270.2	286	1e-77
CsNAC053	CCG039914.1	A06:9991506:9993262:-	1101	366	39516.5	8.92	AT1G69490.1	256	2e-68
CsNAC054	CCG045009.1	A06:11761869:11763392:-	1359	452	50120.3	9.07	AT1G69490.1	105	6e-23
CsNAC055	CCG046204.1	A06:15930493:15931425:+	933	310	34258.3	4.96	AT4G35580.3	54	1e-07
CsNAC056	CCG011823.1	A06:20717650:20719245:+	972	323	35692.5	7.56	AT3G18400.1	278	4e-75
CsNAC057	CCG041091.1	A06:27457231:27459127:+	1020	339	38619.4	8.22	AT2G43000.1	241	3e-64
CsNAC058	CCG012472.1	A06:28385213:28387416:+	1176	391	43865.6	8.72	AT1G26870.1	313	1e-85
CsNAC059	CCG012571.2	A06:29099393:29104251:-	2229	742	79102	5.98	AT3G15500.1	70	4e-12
CsNAC060	CCG001919.1	B07:2621823:2624758:+	1620	539	59315.5	6.04	AT1G65910.1	200	2e-51
CsNAC061	CCG002026.1	B07:3349713:3351169:+	972	323	35790.4	8.3	AT3G04070.1	244	4e-65
CsNAC062	CCG002029.2	B07:3366363:3370173:+	732	243	27690.5	8.96	AT5G61430.1	152	2e-37
CsNAC063	CCG046409.1	B07:3672181:3673799:-	840	279	30679.3	11.3	AT2G33480.1	111	5e-25
CsNAC064	CCG045361.1	B07:7560822:7565281:-	1413	470	52479	9.13	AT4G29230.1	347	1e-95
CsNAC065	CCG018098.1	B07:20285076:20291177:+	1143	380	42288.7	4.79	AT5G64530.1	181	8e-46
CsNAC066	CCG046445.1	B07:21408998:21410769:+	975	324	35460.3	8.52	AT5G07680.1	277	8e-75
CsNAC067	CCG028442.1	B07:22175101:22177558:-	1218	405	45207.6	5.7	AT1G25580.1	214	1e-55
CsNAC068	CCG017863.1	B07:23460503:23462276:-	1668	555	61858.3	8.16	AT5G04410.1	76	5e-14
CsNAC069	CCG017307.1	B07:24813872:24826254:-	2043	680	77423.4	9.34	AT1G62700.1	222	6e-58
CsNAC070	CCG042600.1	B07:30946584:30947551:-	879	292	32943.9	6.49	AT1G71930.1	258	4e-69
CsNAC071	CCG042622.1	B07:31103306:31106770:-	1488	495	54797.3	5.11	AT5G09330.4	254	1e-67
CsNAC072	CCG013332.1	B08:1041377:1042831:+	975	324	35993.5	5.77	AT4G28530.1	195	4e-50
CsNAC073	CCG006186.1	B08:1549634:1554641:+	2028	675	75252.7	5.8	AT1G65910.1	373	1e-103
CsNAC074	CCG006598.1	B08:2012152:2014374:-	1368	455	50144.1	6.2	AT2G18060.1	343	1e-94
CsNAC075	CCG021089.1	B08:2417233:2418610:-	936	311	34621.1	8.44	AT2G17040.1	214	5e-56
CsNAC076	CCG017623.1	B08:6092128:6098625:-	2571	856	95740.1	5.01	AT5G16610.2	329	6e-90
CsNAC077	CCG021283.2	B08:11078374:11080110:-	1122	373	40450.4	8.24	AT3G04070.2	212	4e-55
CsNAC078	CCG033281.1	B08:13114063:13117702:-	1683	560	61408.5	9.44	AT1G61110.1	79	7e-15
CsNAC079	CCG033327.1	B08:13444826:13446110:-	1137	378	40044.2	6.6	AT3G04070.2	48	1e-05
CsNAC080	CCG019683.1	B08:28739196:28740075:-	669	222	25626.7	4.85	AT4G27410.2	92	2e-19
CsNAC081	CCG019688.1	B08:28783174:28784872:+	906	301	33925.3	6.13	AT5G08790.1	238	3e-63
CsNAC082	CCG032460.1	B09:14632860:14634786:-	1062	353	38146.1	6.61	AT2G43000.1	77	2e-14
CsNAC083	CCG032461.1	B09:14636065:14638933:-	1404	467	51407.4	8.83	AT3G04070.1	48	1e-05
CsNAC084	CCG033626.1	B09:19769278:19775330:+	1902	633	70223.8	7.05	AT5G08790.1	89	1e-17
CsNAC085	CCG033615.1	B09:19821571:19822718:-	924	307	34811.3	6.46	AT1G01720.1	223	9e-59
CsNAC086	CCG000277.1	B09:21624206:21626105:+	768	255	27865.2	5.99	AT5G22380.1	202	2e-52
CsNAC087	CCG046846.3	B09:22598252:22599730:-	1104	367	39970.8	9.12	AT1G01720.1	260	1e-69
CsNAC088	CCG046830.1	B09:22730848:22732674:+	1188	395	42745.4	8.97	AT2G02450.2	299	2e-81
CsNAC089	CCG045260.2	B09:24869668:24874600:+	2040	679	75638.8	9.47	AT3G04070.2	63	5e-10
CsNAC090	CCG021117.1	B10:1321905:1322897:-	993	330	35700.4	6.87	AT2G17040.1	54	2e-07
CsNAC091	CCG043805.1	B10:1910464:1911888:+	1005	334	37391	5.56	AT2G43000.1	252	3e-67
CsNAC092	CCG034054.1	B10:6797400:6798903:+	846	281	31625.5	5.59	AT1G01720.1	236	1e-62
CsNAC093	CCG040572.1	B10:15491317:15493853:-	1056	351	38571.4	5.75	AT4G17980.1	248	4e-66
CsNAC094	CCG000550.1	B10:19387257:19388351:-	1095	364	40512.8	5.02	AT5G04410.1	54	2e-07
CsNAC095	CCG037230.1	B10:20025800:20026699:+	900	299	33634.3	4.72	AT2G27300.1	55	4e-08
CsNAC096	CCG000906.1	B10:21017672:21019378:-	1134	377	42206.8	6.06	AT1G79580.3	271	5e-73
CsNAC097	CCG027195.1	A11:14558004:14559411:+	606	201	22432.2	5.28	AT5G64530.1	184	5e-47
CsNAC098	CCG014644.1	A11:15596710:15600471:+	1167	388	43021.2	8.83	AT4G10350.1	284	6e-77
CsNAC099	CCG028533.3	A11:15695796:15697604:+	1026	341	37083	8.91	AT5G61430.1	278	3e-75
CsNAC100	CCG010213.2	A11:16320917:16322170:+	1254	417	47419.4	6.9	AT3G04070.2	57	3e-08
CsNAC101	CCG030100.1	A11:17362543:17364345:-	1581	526	58224.8	6.29	AT5G61430.1	84	4e-16
CsNAC102	CCG044334.1	A11:17868624:17871606:+	828	275	30564.3	5.67	AT4G28530.1	243	9e-65
CsNAC103	CCG044450.1	A11:18705019:18708163:-	987	328	37709.4	5.96	AT1G12260.1	287	6e-78
CsNAC104	CCG012174.1	A11:19557369:19559293:-	1629	542	57603.8	8.61	AT3G10480.2	57	3e-08
CsNAC105	CCG002143.1	A11:22139502:22142059:+	834	277	30363.5	8.29	AT1G56010.2	226	2e-59
CsNAC106	CCG005199.1	A11:25142187:25144138:-	777	258	29072.9	6.75	AT2G18060.1	235	3e-62
CsNAC107	CCG034424.1	A12:398161:399851:-	1062	353	40765.7	6.41	AT1G12260.1	292	3e-79
CsNAC108	CCG003459.1	A12:903678:904701:-	930	309	34344.3	6.71	AT4G36160.1	253	2e-67
CsNAC109	CCG003534.1	A12:1435051:1437262:+	1047	348	38526.6	9.36	AT2G02450.2	290	1e-78
CsNAC110	CCG003544.1	A12:1500123:1503104:+	1194	397	42293.8	6.59	AT2G46770.1	308	5e-84
CsNAC111	CCG008026.1	A12:2858685:2862890:-	2079	692	76656.5	4.85	AT1G33060.2	238	1e-62
CsNAC112	CCG038013.1	A12:4418408:4420142:+	861	286	32525	6.84	AT3G12977.1	206	2e-53
CsNAC113	CCG005459.1	A12:19169589:19173597:+	699	232	24591.2	10.19	AT2G33480.1	128	3e-30
CsNAC114	CCG002083.1	A12:20481925:20485924:-	1869	622	67531.4	4.79	AT5G04410.1	211	1e-54
CsNAC115	CCG026135.1	B13:4686860:4688049:-	603	200	22430.7	5.71	AT4G29230.1	87	7e-18
CsNAC116	CCG009039.1	B13:14998928:15000867:-	1224	407	43880.3	8.74	AT2G02450.2	268	4e-72
CsNAC117	CCG009022.1	B13:15114036:15115551:+	954	317	34716.2	8.73	AT1G01720.1	308	3e-84
CsNAC118	CCG045948.1	B13:15833127:15834190:-	864	287	31528	7.58	AT3G44350.2	184	6e-47
CsNAC119	CCG030222.1	B13:20896111:20899357:+	1524	507	56558.7	5.07	AT4G27410.2	82	8e-16
CsNAC120	CCG053024.1	A14:4340002:4343636:-	1101	366	41326.5	7.68	AT4G29230.1	306	2e-83
CsNAC121	CCG045059.1	A14:11583939:11585111:-	1173	390	42873.4	5.34	AT3G10500.1	54	1e-07
CsNAC122	CCG020746.1	A14:13806820:13808240:+	1104	367	40238.1	5.09	AT5G22290.1	56	3e-08
CsNAC123	CCG049741.1	A14:14843292:14845245:-	1380	459	51125.9	4.48	AT5G64060.1	263	2e-70
CsNAC124	CCG026833.1	A14:19723720:19725008:+	933	310	33739.7	8.42	AT4G28500.1	266	1e-71
CsNAC125	CCG002862.1	A15:717444:718865:+	1002	333	37217.7	5.54	AT2G43000.1	244	8e-65
CsNAC126	CCG003281.1	A15:13601079:13602076:-	798	265	30030.3	5.91	AT5G61430.1	220	8e-58
CsNAC127	CCG039299.3	A15:15273486:15275120:-	1272	423	44905.4	8.93	AT1G61110.1	268	4e-72
CsNAC128	CCG044869.1	A15:19640772:19642221:+	966	321	34653.9	6.86	AT1G69490.1	167	1e-41
CsNAC129	CCG044864.1	A15:19673007:19674991:+	981	326	36221.9	5.5	AT5G18270.1	265	4e-71
CsNAC130	CCG042324.1	A16:1074934:1076298:+	1116	371	40392.3	7.74	AT5G18270.2	244	1e-64
CsNAC131	CCG029095.1	A16:1494544:1495539:+	996	331	35656.4	5.78	AT3G10490.2	77	1e-14
CsNAC132	CCG049328.1	A16:3581935:3584821:-	987	328	35833.2	5.6	AT1G77450.1	281	4e-76
CsNAC133	CCG036807.2	B17:576528:578316:+	1137	378	42223.1	6.86	AT1G69490.1	254	6e-68
CsNAC134	CCG036808.1	B17:582571:584259:+	1146	381	41117.9	8.75	AT5G18270.2	248	3e-66
CsNAC135	CCG011668.1	B17:893835:894925:+	900	299	32869.5	6.14	AT3G55210.1	45	6e-05
CsNAC136	CCG037287.1	B17:1167113:1169945:+	1596	531	58125.5	4.93	AT5G04410.1	60	4e-09
CsNAC137	CCG037292.1	B17:1204362:1205902:-	801	266	29803.6	5.29	AT5G04410.1	70	1e-12
CsNAC138	CCG039638.1	B17:2929864:2930790:+	927	308	33139.1	5.98	AT3G18400.1	55	8e-08
CsNAC139	CCG035539.1	B17:3161803:3162735:-	933	310	34429.1	5.27	AT3G03200.1	68	7e-12
CsNAC140	CCG035516.1	B17:3419184:3420900:-	1020	339	36864.3	7	AT5G08790.1	225	3e-59
CsNAC141	CCG007583.2	B17:13668769:13670527:-	897	298	32965.3	9.43	AT5G13180.1	121	6e-28
CsNAC142	CCG010105.1	B18:2435465:2438928:-	1998	665	73911.8	5.04	AT1G33060.2	243	4e-64
CsNAC143	CCG050449.1	B18:3968534:3970483:+	936	311	34834.8	6.32	AT3G12977.1	197	6e-51
CsNAC144	CCG020740.2	B18:14106810:14108100:+	1026	341	37927.1	5.36	AT5G18270.2	182	2e-46
CsNAC145	CCG036002.1	B18:14246503:14247911:+	1131	376	42149.5	7.56	AT1G26870.1	296	1e-80
CsNAC146	CCG008127.1	B18:16931520:16933387:-	1023	340	37331.5	6.49	AT1G76420.1	266	2e-71
CsNAC147	CCG020077.1	B19:798853:800598:+	1017	338	37609.1	8.09	AT3G04070.1	250	8e-67
CsNAC148	CCG007984.1	B19:10365898:10367779:-	723	240	26054.5	9.7	AT2G33480.2	153	1e-37
CsNAC149	CCG017173.1	B19:11490583:11496509:-	1773	590	63928.3	5.45	AT3G04070.2	47	5e-05
CsNAC150	CCG018699.1	B19:15419074:15424595:+	1458	485	52956.7	9.1	AT1G56010.2	216	4e-56
CsNAC151	CCG050625.1	B19:16058912:16059817:-	744	247	27901.3	8.74	AT2G43000.1	210	8e-55
CsNAC152	CCG025583.1	B20:928041:929385:+	1122	373	41643.6	6.71	AT3G04070.1	259	2e-69
CsNAC153	CCG025582.1	B20:933835:935365:+	1128	375	40765.5	8.49	AT5G18270.2	251	5e-67
CsNAC154	CCG028329.1	B20:1481813:1483629:+	1155	384	41526.3	5.01	AT1G26870.1	71	2e-12
CsNAC155	CCG047658.1	B20:3183110:3184672:+	1563	520	56405.4	4.73	AT3G10480.1	57	4e-08
CsNAC156	CCG023358.1	B20:16012342:16013473:-	978	325	37366.8	8.92	AT2G43000.1	230	9e-61
CsNAC157	CCG000995.2	Scaffold_1005:970:5450:-	1710	569	63368.5	5.79	AT1G34190.1	78	2e-14
CsNAC158	CCG050584.1	Scaffold_827:8381:9429:+	765	254	28209.4	6.22	AT5G22380.1	194	7e-50
CsNAC159	CCG024615.1	Scaffold_292_ERROPOS497827+:15818:19344:-	942	313	33995.8	9	AT1G56010.2	238	6e-63
CsNAC160	CCG046698.3	Scaffold_70_ERROPOS110071:21655:23097:+	774	257	27144.4	4.82	AT5G61430.1	60	1e-09
CsNAC161	CCG050379.1	Scaffold_812:49879:52045:+	1143	380	41224.2	6.78	AT2G46770.1	263	2e-70
CsNAC162	CCG050558.1	Scaffold_824:58332:59069:-	738	245	27224.8	5.87	AT3G15510.1	79	3e-15
