# Supplementary material for: Genome-Wide Analysis of the Role of NAC Family in Flower Development and Abiotic Stress Responses in Cleistogenes songorica
Source: Genes (Basel). 2020 Aug 12;11(8):927. doi: 10.3390/genes11080927 (PMC7464430; doi:10.3390/genes11080927)
Supplement: Supplementary file 1 [file genes-11-00927-s001.zip › Supplementary materials/Table S2.xlsx]

## Sheet: Sheet1
Table S2. Synteny blocks of NAC genes between C. songorica and rice genome
Region 1 (C. songorica)			Region 2 (rice)			Gene name (C. songorica)	Gene name (rice)	Ka	Ks	Ka/Ks	Subfamily
Chr	Start	Stop	Chr	Start	Stop
B09	21624206	21626105	Chr1	37334220	37336229	CsNAC086	LOC_Os01g64310.1	0.1543	0.7925	0.1948	ONAC7
B09	21624206	21626105	Chr5	21668094	21669730	CsNAC086	LOC_Os05g37080.1	0.2887	2.3745	0.1216	ONAC7
B10	21017672	21019378	Chr2	8582543	8584541	CsNAC096	LOC_Os02g15340.1	0.1591	2.1425	0.0743	SND
B10	21017672	21019378	Chr6	19743865	19746457	CsNAC096	LOC_Os06g33940.1	0.2317	2.2034	0.1052	SND
B07	2621823	2624758	Chr1	8792646	8797363	CsNAC060	LOC_Os01g15640.1	0.353	1.2153	0.2904	TIP
A12	20481925	20485924	Chr8	28144581	28149272	CsNAC114	LOC_Os08g44820.1	0.1531	0.5244	0.292	TIP
A11	22139502	22142059	Chr4	31439595	31443397	CsNAC105	LOC_Os04g52810.1	0.3615	2.0465	0.1766	NAC1
A04	29499357	29501152	Chr1	40572819	40574020	CsNAC042	LOC_Os01g70110.1	0.2178	1.0424	0.2089	ONAC1
A15	717444	718865	Chr7	37334220	37336229	CsNAC125	LOC_Os07g04560.1	0.2118	2.1809	0.0971	ANAC34
A12	903678	904701	Chr8	210413	212451	CsNAC108	LOC_Os08g01330.1	0.2143	2.4414	0.0878	SND
A12	1435051	1437262	Chr8	732023	734595	CsNAC109	LOC_Os08g02160.1	0.2509	1.9438	0.1291	ANAC34
A12	1500123	1503104	Chr8	856109	858607	CsNAC110	LOC_Os08g02300.1	0.0965	1.0621	0.0909	SND
A01	8144883	8147614	Chr3	1528969	1531624	CsNAC005	LOC_Os03g03540.1	0.281	1.8101	0.1552	SND
A01	8144883	8147614	Chr10	20671799	20678392	CsNAC005	LOC_Os10g38834.1	0.1778	1.4757	0.1205	SND
A11	25142187	25144138	Chr4	35358602	35359459	CsNAC106	LOC_Os04g59470.1	0.3656	3.6426	0.1004	SND
A12	19169589	19173597	Chr8	26766816	26770345	CsNAC113	LOC_Os08g42400.1	0.2374	1.6835	0.141	ONAC1
A12	19169589	19173597	Chr9	19749085	19750944	CsNAC113	LOC_Os09g33490.1	0.3441	1.4738	0.2335	ONAC1
B02	28103326	28104836	Chr8	26766816	26770345	CsNAC020	LOC_Os08g42400.1	0.4215	1.392	0.3028	ONAC1
B02	28103326	28104836	Chr9	19749085	19750944	CsNAC020	LOC_Os09g33490.1	0.1947	0.9614	0.2025	ONAC1
B02	28345410	28347266	Chr2	8582543	8584541	CsNAC021	LOC_Os02g15340.1	0.185	2.3533	0.0786	SND
B02	28345410	28347266	Chr6	19743865	19746457	CsNAC021	LOC_Os06g33940.1	0.1094	3.9491	0.0277	SND
B08	1549634	1554641	Chr3	1089162	1093720	CsNAC073	LOC_Os03g02800.1	0.1056	0.5796	0.1822	TIP
B08	2012152	2014374	Chr3	1528969	1531624	CsNAC074	LOC_Os03g03540.1	0.0671	1.5591	0.043	SND
B08	2012152	2014374	Chr10	20671799	20678392	CsNAC074	LOC_Os10g38834.1	0.2012	3.7103	0.0542	SND
B17	13668769	13670527	Chr11	210413	212451	CsNAC141	LOC_Os11g31330.1	0.5595	1.793	0.3121	ONAC1
B18	16931520	16933387	Chr8	25351524	25353753	CsNAC146	LOC_Os08g40030.1	0.1826	0.8775	0.2081	NAM/CUC
B13	15114036	15115551	Chr1	38398517	38401533	CsNAC117	LOC_Os01g66120.1	0.1205	1.409	0.0855	SNAC
B13	15114036	15115551	Chr5	1528969	1531624	CsNAC117	LOC_Os05g34830.1	0.1302	0.8546	0.1523	SNAC
B13	14998928	15000867	Chr1	38611435	38614057	CsNAC116	LOC_Os01g66490.1	0.2756	1.4801	0.1862	ANAC34
B13	14998928	15000867	Chr5	20516305	20518998	CsNAC116	LOC_Os05g34600.1	0.1978	1.2245	0.1615	ANAC34
A11	16320917	16322170	Chr4	23789421	23790269	CsNAC100	LOC_Os04g39960.1	0.4806	3.3	0.1456	ONAC3
A06	20717650	20719245	Chr3	23734580	23736564	CsNAC056	LOC_Os03g42630.1	0.1952	3.4994	0.0558	NAM/CUC
A06	29099393	29104251	Chr3	34003039	34005662	CsNAC059	LOC_Os03g59730.1	0.8102	1.2976	0.6244	ONAC5
B08	1041377	1042831	Chr3	524008	525278	CsNAC072	LOC_Os03g01870.1	0.4493	2.0731	0.2167	NAC1
B02	22293759	22295799	Chr6	13804017	13805815	CsNAC017	LOC_Os06g23650.1	0.1255	1.454	0.0863	NAM/CUC
B03	25933831	25937311	Chr2	25859504	25860983	CsNAC031	LOC_Os02g42970.1	0.15	1.5292	0.0981	SND
A05	18861296	18863312	Chr9	21902714	21905059	CsNAC044	LOC_Os09g38000.1	0.1901	3.6068	0.0527	TIP
B02	29190434	29194434	Chr6	21414174	21421990	CsNAC022	LOC_Os06g36480.1	0.1885	1.0498	0.1796	ONAC4
A04	9739881	9770324	Chr1	4879207	4885949	CsNAC036	LOC_Os01g09550.1	0.1609	1.4281	0.1126	ONAC4
A04	9739881	9770324	Chr5	5784141	5788137	CsNAC036	LOC_Os05g10620.1	0.393	1.2592	0.3121	ONAC4
B07	24813872	24826254	Chr2	25859504	25860983	CsNAC069	LOC_Os02g42970.1	0.2517	2.2845	0.1102	SND
B08	6092128	6098625	Chr3	6358095	6365595	CsNAC076	LOC_Os03g12120.1	0.2994	0.9209	0.3251	ONAC4
B07	20285076	20291177	Chr2	20972763	20974090	CsNAC065	LOC_Os02g34970.1	0.2073	0.9633	0.2152	ONAC6
B07	20285076	20291177	Chr4	21733623	21734709	CsNAC065	LOC_Os04g35660.1	0.1536	0.8208	0.1872	ONAC6
A04	2917116	2920858	Chr1	8792646	8797363	CsNAC033	LOC_Os01g15640.1	0.3497	0.9953	0.3514	TIP
B19	15419074	15424595	Chr12	25800944	25806553	CsNAC150	LOC_Os12g41680.1	0.1276	0.6969	0.1831	NAC1
A04	19636122	19638547	Chr5	28003165	28005001	CsNAC037	LOC_Os05g48850.1	0.1643	1.5175	0.1083	ONAC4
B08	28783174	28784872	Chr3	34166099	34167546	CsNAC081	LOC_Os03g60080.1	0.0601	2.1065	0.0285	SNAC
B19	798853	800598	Chr11	1233928	1236052	CsNAC147	LOC_Os11g03300.1	0.2342	1.6926	0.1383	SNAC
B19	798853	800598	Chr12	1139026	1141362	CsNAC147	LOC_Os12g03040.1	0.2607	1.4442	0.1805	SNAC
A01	22057407	22059928	Chr10	17849088	17851397	CsNAC007	LOC_Os10g33760.1	0.2843	2.1354	0.1331	NAC1
B18	14106810	14108100	Chr9	14617482	14619069	CsNAC144	LOC_Os09g24560.1	0.4352	1.8238	0.2386	NEO
B08	2417233	2418610	Chr3	1862352	1864245	CsNAC075	LOC_Os03g04070.1	0.1445	1.2238	0.1181	ANAC34
B08	11078374	11080110	Chr7	28985797	28988032	CsNAC077	LOC_Os07g48450.1	0.3657	2.9863	0.1224	SNAC
A01	10261922	10263549	Chr10	22669292	22671877	CsNAC006	LOC_Os10g42130.1	0.2363	3.6122	0.0654	TIP
A04	27755523	27757807	Chr1	38398517	38401533	CsNAC041	LOC_Os01g66120.1	0.0531	0.9889	0.0537	SNAC
A04	27755523	27757807	Chr5	1528969	1531624	CsNAC041	LOC_Os05g34830.1	0.0952	0.7204	0.1322	SNAC
A20	16012342	16013473	Chr12	27007586	27009616	CsNAC156	LOC_Os12g43530.1	0.3101	2.8688	0.1081	ANAC34
A01	4739138	4786737	Chr2	8582543	8584541	CsNAC001	LOC_Os02g15340.1	0.1613	2.6019	0.062	SND
A01	4739138	4786737	Chr6	19743865	19746457	CsNAC001	LOC_Os06g33940.1	0.235	5.3338	0.0441	SND
A20	928041	929385	Chr11	1233928	1236052	CsNAC152	LOC_Os11g03300.1	0.221	1.5245	0.145	SNAC
A20	928041	929385	Chr12	1139026	1141362	CsNAC152	LOC_Os12g03040.1	0.221	2.0958	0.1054	SNAC
A04	24861745	24862926	Chr1	34692830	34694391	CsNAC039	LOC_Os01g60020.1	0.0953	3.4492	0.0276	SNAC
B02	30214	33291	Chr6	153391	156618	CsNAC013	LOC_Os06g01230.1	0.2987	0.9718	0.3074	TIP
A14	19723720	19725008	Chr5	28003165	28005001	CsNAC124	LOC_Os05g48850.1	0.1498	1.6106	0.093	ONAC4
B03	19499937	19502237	Chr10	17849088	17851397	CsNAC026	LOC_Os10g33760.1	0.2799	1.5298	0.1829	NAC1
A11	14558004	14559411	Chr2	20972763	20974090	CsNAC097	LOC_Os02g34970.1	0.1869	0.7451	0.2508	ONAC6
A11	14558004	14559411	Chr4	21733623	21734709	CsNAC097	LOC_Os04g35660.1	0.1292	0.7187	0.1797	ONAC6
B07	22175101	22177558	Chr2	23062842	23066549	CsNAC067	LOC_Os02g38130.1	0.4024	2.0507	0.1962	ONAC4
A11	15695796	15697604	Chr4	22994552	22996740	CsNAC099	LOC_Os04g38720.1	0.1696	1.6321	0.1039	NAM/CUC
A06	868840	872572	Chr3	1089162	1093720	CsNAC049	LOC_Os03g02800.1	0.091	0.5937	0.1533	TIP
B09	19821571	19822718	Chr1	34692830	34694391	CsNAC085	LOC_Os01g60020.1	0.1014	7.2769	0.0139	SNAC
A06	1606696	1608150	Chr3	1862352	1864245	CsNAC050	LOC_Os03g04070.1	0.1232	1.2388	0.0995	ANAC34
B10	6797400	6798903	Chr7	6967999	6969311	CsNAC092	LOC_Os07g12340.1	0.1422	2.1897	0.0649	SNAC
B03	23249690	23250759	Chr2	20972763	20974090	CsNAC028	LOC_Os02g34970.1	0.1688	0.635	0.2659	ONAC6
B03	23249690	23250759	Chr4	21733623	21734709	CsNAC028	LOC_Os04g35660.1	0.1988	0.9688	0.2052	ONAC6
A12	398161	399851	Chr6	289311	294071	CsNAC107	LOC_Os06g01480.1	0.1697	1.4935	0.1136	SND
B17	3419184	3420900	Chr11	4299149	4301783	CsNAC140	LOC_Os11g08210.1	0.1407	1.7793	0.0791	SNAC
B17	3161803	3162735	Chr11	3930134	3930937	CsNAC139	LOC_Os11g07700.1	0.4569	3.304	0.1383	ONAC2
A01	28420232	28423129	Chr2	24816732	24819818	CsNAC010	LOC_Os02g41450.1	0.2748	2.3389	0.1175	NAC1
A01	28420232	28423129	Chr4	25773341	25776243	CsNAC010	LOC_Os04g43560.1	0.1959	2.0484	0.0956	NAC1
B18	14246503	14247911	Chr8	21218225	21220249	CsNAC145	LOC_Os08g33910.1	0.1238	0.6904	0.1794	ANAC34
B17	576528	578316	Chr11	1233928	1236052	CsNAC133	LOC_Os11g03300.1	0.23	1.5615	0.1473	SNAC
B17	576528	578316	Chr12	1139026	1141362	CsNAC133	LOC_Os12g03040.1	0.2205	2.7147	0.0812	SNAC
B02	32541115	32545282	Chr2	3522909	3529543	CsNAC023	LOC_Os02g06950.1	0.2919	1.7665	0.1653	NAC1
B02	32541115	32545282	Chr6	28037569	28041909	CsNAC023	LOC_Os06g46270.1	0.0826	0.5795	0.1426	NAC1
B10	20025800	20026699	Chr2	10747495	10749006	CsNAC095	LOC_Os02g18460.1	0.5571	3.5728	0.1559	ONAC2
A01	26300630	26309355	Chr4	22994552	22996740	CsNAC009	LOC_Os04g38720.1	0.2897	1.6852	0.1719	NAM/CUC
A04	26841582	26842960	Chr1	37334220	37336229	CsNAC040	LOC_Os01g64310.1	0.1386	1.2222	0.1134	ONAC7
A04	26841582	26842960	Chr5	21668094	21669730	CsNAC040	LOC_Os05g37080.1	0.2508	2.3671	0.1059	ONAC8
A05	27968797	27973445	Chr6	21414174	21421990	CsNAC048	LOC_Os06g36480.1	0.1724	0.9298	0.1854	ONAC4
A15	15273486	15275120	Chr7	22755048	22757691	CsNAC127	LOC_Os07g37920.1	0.1523	1.059	0.1438	SNAC
A06	9991506	9993262	Chr7	28985797	28988032	CsNAC053	LOC_Os07g48450.1	0.2791	3.6253	0.077	SNAC
B10	15491317	15493853	Chr10	22669292	22671877	CsNAC093	LOC_Os10g42130.1	0.1737	2.8025	0.062	TIP
A06	27457231	27459127	Chr3	32234311	32236602	CsNAC057	LOC_Os03g56580.1	0.1618	1.0718	0.151	ANAC34
B07	30946584	30947551	Chr4	35358602	35359459	CsNAC070	LOC_Os04g59470.1	0.3633	1.9076	0.1905	SND
A04	30279799	30280891	Chr1	41584367	41585318	CsNAC043	LOC_Os01g71790.1	0.1765	1.1062	0.1596	ONAC2
B10	1910464	1911888	Chr7	37334220	37336229	CsNAC091	LOC_Os07g04560.1	0.2031	1.4672	0.1384	ANAC34
A05	26501631	26504626	Chr9	19253152	19255954	CsNAC047	LOC_Os09g32260.1	0.1357	2.7743	0.0489	NAM/CUC
A11	17868624	17871606	Chr2	24816732	24819818	CsNAC102	LOC_Os02g41450.1	0.309	1.5134	0.2042	NAC1
A11	17868624	17871606	Chr4	25773341	25776243	CsNAC102	LOC_Os04g43560.1	0.1138	0.9556	0.1191	NAC1
A11	18705019	18708163	Chr2	25859504	25860983	CsNAC103	LOC_Os02g42970.1	0.1649	2.5305	0.0652	SND
A15	19673007	19674991	Chr3	11937436	11939473	CsNAC129	LOC_Os03g21030.1	0.2574	3.4469	0.0747	NAM/CUC
B09	24869668	24874600	Chr1	41584367	41585318	CsNAC089	LOC_Os01g71790.1	0.1932	0.8102	0.2384	ONAC2
B07	7560822	7565281	Chr1	4879207	4885949	CsNAC064	LOC_Os01g09550.1	0.0867	0.8269	0.1048	ONAC4
B07	7560822	7565281	Chr5	5784141	5788137	CsNAC064	LOC_Os05g10620.1	0.3363	2.1691	0.155	ONAC4
B13	15833127	15834190	Chr1	37334220	37336229	CsNAC118	LOC_Os01g64310.1	0.2478	1.2255	0.2022	ONAC7
B13	15833127	15834190	Chr5	21668094	21669730	CsNAC118	LOC_Os05g37080.1	0.2195	0.9335	0.2351	ONAC7
B07	21408998	21410769	Chr4	22994552	22996740	CsNAC066	LOC_Os04g38720.1	0.1348	1.6353	0.0825	NAM/CUC
B09	22730848	22732674	Chr1	38611435	38614057	CsNAC088	LOC_Os01g66490.1	0.133	1.0229	0.13	ANAC34
B09	22730848	22732674	Chr5	20516305	20518998	CsNAC088	LOC_Os05g34600.1	0.2758	1.5921	0.1732	ANAC34
B09	22598252	22599730	Chr1	38398517	38401533	CsNAC087	LOC_Os01g66120.1	0.0584	1.1294	0.0517	SNAC
B09	22598252	22599730	Chr5	1528969	1531624	CsNAC087	LOC_Os05g34830.1	0.0899	0.6896	0.1304	SNAC
A16	3581935	3584821	Chr11	4299149	4301783	CsNAC132	LOC_Os11g08210.1	0.0953	2.0078	0.0475	SNAC
A14	14843292	14845245	Chr5	20880322	20884443	CsNAC123	LOC_Os05g35170.1	0.2439	1.35	0.1807	TIP
A05	21338774	21340787	Chr6	13804017	13805815	CsNAC045	LOC_Os06g23650.1	0.1478	1.8498	0.0799	NAM/CUC
A14	4340002	4343636	Chr1	4879207	4885949	CsNAC120	LOC_Os01g09550.1	0.3859	2.7562	0.14	ONAC4
A14	4340002	4343636	Chr5	5784141	5788137	CsNAC120	LOC_Os05g10620.1	0.4112	1.679	0.2449	ONAC4
B03	5502641	5504278	Chr7	22755048	22757691	CsNAC025	LOC_Os07g37920.1	0.1538	1.1526	0.1334	SNAC
B02	24569988	24570908	Chr9	14617482	14619069	CsNAC018	LOC_Os09g24560.1	0.3651	2.3112	0.158	NEO
