# Supplementary material for: Genome-Wide Analysis of the Role of NAC Family in Flower Development and Abiotic Stress Responses in Cleistogenes songorica
Source: Genes (Basel). 2020 Aug 12;11(8):927. doi: 10.3390/genes11080927 (PMC7464430; doi:10.3390/genes11080927)
Supplement: Supplementary file 1 [file genes-11-00927-s001.zip › Supplementary materials/Table S3.xlsx]

## Sheet: Sheet1
TableS3. Synteny blocks of CsNAC genes within C. songorica genome
Region1 (C. songorica)			Region2 (C. songorica)			Gene ID		Gene Name		Ka	Ks	Ka/Ks	Purifying selection	Subfamily	Age（MYA）
Chr	Start	Stop	Chr	Start	Stop	Gene 1	Gene 1	Gene 1	Gene 2
A04	24861745	24862926	B09	19821571	19822718	CCG026264.2	CCG033615.1	CsNAC039	CsNAC085	0.0299	0.2331	0.1285	Yes	SNAC	17.9308
A04	27755523	27757807	B09	22598252	22599730	CCG023068.1	CCG046846.3	CsNAC041	CsNAC087	0.0199	0.4906	0.0406	Yes	SNAC	37.7385
A04	27755523	27757807	B13	15114036	15115551	CCG023068.1	CCG009022.1	CsNAC041	CsNAC117	0.1302	1.0449	0.1246	Yes	SNAC	80.3769
B09	22598252	22599730	B13	15114036	15115551	CCG046846.3	CCG009022.1	CsNAC087	CsNAC117	0.1104	0.9035	0.1222	Yes	SNAC	69.5
A04	19636122	19638547	A14	19723720	19725008	CCG019184.1	CCG026833.1	CsNAC037	CsNAC124	0.2422	2.3637	0.1025	Yes	ONAC4	181.823
A04	30279799	30280891	B09	24869668	24874600	CCG042639.1	CCG045260.2	CsNAC043	CsNAC089	0.0581	0.5423	0.1071	Yes	ONAC2	41.7154
A04	9739881	9770324	B13	4686860	4688049	CCG016397.1	CCG026135.1	CsNAC036	CsNAC115	0.5006	3.542	0.1413	Yes	ONAC4	272.462
A04	9739881	9770324	A14	4340002	4343636	CCG016397.1	CCG053024.1	CsNAC036	CsNAC120	0.4136	1.5385	0.2688	Yes	ONAC4	118.346
B07	7560822	7565281	A14	4340002	4343636	CCG045361.1	CCG053024.1	CsNAC064	CsNAC120	0.3422	1.6071	0.2129	Yes	ONAC4	123.623
B13	4686860	4688049	A14	4340002	4343636	CCG026135.1	CCG053024.1	CsNAC115	CsNAC120	0.4284	3.4518	0.1241	Yes	ONAC4	265.523
A06	9991506	9993262	B08	11078374	11080110	CCG039914.1	CCG021283.2	CsNAC053	CsNAC077	0.0859	0.3167	0.2712	Yes	SNAC	24.3615
A06	27457231	27459127	B10	1910464	1911888	CCG041091.1	CCG043805.1	CsNAC057	CsNAC091	0.2578	1.6659	0.1547	Yes	ANAC34	128.146
A06	27457231	27459127	A15	717444	718865	CCG041091.1	CCG002862.1	CsNAC057	CsNAC125	0.2605	2.6815	0.0972	Yes	ANAC34	206.269
B10	1910464	1911888	A15	717444	718865	CCG043805.1	CCG002862.1	CsNAC091	CsNAC125	0.0455	0.1955	0.233	Yes	ANAC34	15.0385
A06	868840	872572	B08	1549634	1554641	CCG033049.1	CCG006186.1	CsNAC049	CsNAC073	0.0331	0.1395	0.2373	Yes	TIP	10.7308
A06	1606696	1608150	B08	2417233	2418610	CCG033832.3	CCG021089.1	CsNAC050	CsNAC075	0.0486	0.2375	0.2048	Yes	ANAC34	18.2692
B07	21408998	21410769	A11	15695796	15697604	CCG046445.1	CCG028533.3	CsNAC066	CsNAC099	0.0575	0.3435	0.1674	Yes	NAM/CUC	26.4231
B07	23460503	23462276	A11	17362543	17364345	CCG017863.1	CCG030100.1	CsNAC068	CsNAC101	0.0823	0.1802	0.4569	Yes	ONAC4	13.8615
B07	24813872	24826254	A11	18705019	18708163	CCG017307.1	CCG044450.1	CsNAC069	CsNAC103	0.0681	0.4243	0.1605	Yes	SND	32.6385
B07	30946584	30947551	A11	25142187	25144138	CCG042600.1	CCG005199.1	CsNAC070	CsNAC106	0.0691	0.241	0.2866	Yes	SND	18.5385
B07	20285076	20291177	A11	14558004	14559411	CCG018098.1	CCG027195.1	CsNAC065	CsNAC097	0.0572	0.1742	0.3286	Yes	ONAC6	13.4
B09	21624206	21626105	B13	15833127	15834190	CCG000277.1	CCG045948.1	CsNAC086	CsNAC118	0.3042	1.1219	0.2711	Yes	ONAC7	86.3
B09	22730848	22732674	B13	14998928	15000867	CCG046830.1	CCG009039.1	CsNAC088	CsNAC116	0.2404	1.4376	0.1672	Yes	ANAC34	110.585
A11	22139502	22142059	A12	4418408	4420142	CCG002143.1	CCG038013.1	CsNAC105	CsNAC112	0.4077	2.0335	0.2005	Yes	NAC1	156.423
A11	22139502	22142059	B18	3968534	3970483	CCG002143.1	CCG050449.1	CsNAC105	CsNAC143	0.4041	3.0797	0.1312	Yes	NAC1	236.9
A12	4418408	4420142	B18	3968534	3970483	CCG038013.1	CCG050449.1	CsNAC112	CsNAC143	0.088	0.2257	0.3898	Yes	NAC1	17.3615
A12	2858685	2862890	B18	2435465	2438928	CCG008026.1	CCG010105.1	CsNAC111	CsNAC142	0.0748	0.1396	0.5361	Yes	TIP	10.7385
A16	1494544	1495539	B17	893835	894925	CCG029095.1	CCG011668.1	CsNAC131	CsNAC135	0.2295	0.4935	0.465	Yes	ONAC3	37.9615
A16	1494544	1495539	A20	1481813	1483629	CCG029095.1	CCG028329.1	CsNAC131	CsNAC154	0.1743	0.3481	0.5008	Yes	ONAC3	26.7769
B17	893835	894925	A20	1481813	1483629	CCG011668.1	CCG028329.1	CsNAC135	CsNAC154	0.2681	0.6273	0.4274	Yes	ONAC3	48.2538
A16	3581935	3584821	B17	3419184	3420900	CCG049328.1	CCG035516.1	CsNAC132	CsNAC140	0.0839	0.5289	0.1585	Yes	SNAC	40.6846
B17	576528	578316	B19	798853	800598	CCG036807.2	CCG020077.1	CsNAC133	CsNAC147	0.0211	0.0648	0.3261	Yes	SNAC	4.98462
B19	16058912	16059817	A20	16012342	16013473	CCG050625.1	CCG023358.1	CsNAC151	CsNAC156	0.2117	0.4342	0.4875	Yes	ANAC34	33.4
