# Supplementary material for: Genome-Wide Analysis of the Role of NAC Family in Flower Development and Abiotic Stress Responses in Cleistogenes songorica
Source: Genes (Basel). 2020 Aug 12;11(8):927. doi: 10.3390/genes11080927 (PMC7464430; doi:10.3390/genes11080927)
Supplement: Supplementary file 1 [file genes-11-00927-s001.zip › Supplementary materials/Table S4.xlsx]

## Sheet: Sheet1
Table S4. Expression pattern of CsNAC genes in different organ
Gene name	Leaf	Root	Seed	CL	CH	CL_vs_CH_regulated
CsNAC001	0	0.389655	0.534587	0.018377	0
CsNAC002	0.082538	0.0316	0.044265	0.061491	0
CsNAC003	0	0	0.0107397	0	0.233606
CsNAC004	0.159161	0	0	0	0
CsNAC005	0.0204887	1.68777	0.357516	0.195518	0.155124
CsNAC006	0.375892	2.01596	1.13792	7.10918	7.65869
CsNAC007	2.25107	0.521294	0.865687	3.3046	2.69371
CsNAC008	0.107502	2.16036	0.757671	0.227997	0
CsNAC009	2.2547	17.7879	10.7104	15.2912	16.2428
CsNAC010	0	0.543532	0.0464597	16.7134	6.93263	down
CsNAC011	0.00922433	0	23.9396	1.20426	0	down
CsNAC012	5.57763	1.79796	1.3726	1.20597	0.864623
CsNAC013	4.15498	3.51214	3.05867	5.79805	5.48447
CsNAC014	2.21612	24.7349	0.856816	1.17237	4.87421	up
CsNAC015	11.0353	10.3401	12.1315	40.0779	34.7044
CsNAC016	1.22098	2.58068	0.942241	2.0485	1.84933
CsNAC017	0	0	0.113146	0.875477	0.488598
CsNAC018	0	0	0	0	0
CsNAC019	0.043786	0.149254	0	0.04166	0.263385
CsNAC020	1.11657	2.80459	0.898132	1.24022	1.83492
CsNAC021	0	1.34827	1.82135	0	0
CsNAC022	0.277097	0.592596	1.47795	0.371236	0.558672
CsNAC023	8.13509	2.91907	12.1365	3.78891	9.49559	up
CsNAC024	0.784032	10.5669	7.59611	1.88003	5.98801	up
CsNAC025	7.48349	0	4.82595	7.53417	37.3207	up
CsNAC026	20.9325	2.7081	0.338168	0.749268	0.990687
CsNAC027	0.0509533	0.00498533	0.011142	0	0.389848
CsNAC028	0.33034	4.32125	1.46337	1.87478	0.574264	down
CsNAC029	0	0.375508	0.0174247	0.204687	0
CsNAC030	0	0	1.39515	0	0
CsNAC031	0	0.911738	0.397259	0.173059	0.130413
CsNAC032	0.433067	0.570415	0.275247	0.125395	0.04636
CsNAC033	15.9264	8.85095	9.5455	47.8662	52.9441
CsNAC034	0.152735	1.11528	2.92931	0.685494	1.93559	up
CsNAC035	0	0.0219883	6.67571	0.905135	0.03858
CsNAC036	5.26763	8.19462	3.45033	5.68158	9.0333
CsNAC037	1.4669	13.6871	3.03159	9.51276	13.697
CsNAC038	0	0.071896	0	0	0.742565
CsNAC039	1.14163	14.982	8.61892	26.6674	21.8561
CsNAC040	0.227797	0.634136	0.903833	0.061259	0.653574
CsNAC041	89.1994	48.3026	166.592	232.015	243.296
CsNAC042	18.621	74.4461	42.2519	19.9156	28.287
CsNAC043	2.80056	11.2268	4.61707	2.34384	1.76452
CsNAC044	0.0716113	0.478882	0.497091	0.693239	0.80502
CsNAC045	0	0	0.239909	0.064443	0
CsNAC046	0.217981	2.04457	0	0	0.848912
CsNAC047	1.08053	14.4014	0.232361	0	0
CsNAC048	0.862039	1.71819	4.50507	1.10563	1.9334
CsNAC049	0.069622	0.392614	0.599418	1.40053	0.315294	down
CsNAC050	0.435404	0.405566	0.893393	1.84658	2.21334
CsNAC051	6.54103	8.33139	3.95447	1.31987	2.18374
CsNAC052	18.3495	33.8173	27.2116	124.422	124.655
CsNAC053	1.47235	0.801534	9.57791	4.55212	8.38309
CsNAC054	0.0262093	0.0245547	0.0105723	0.107267	3.35667	up
CsNAC055	0	0	0	0	0
CsNAC056	0.0257927	10.5003	1.14804	0	0
CsNAC057	0.138819	0.529557	2.07781	0.499579	2.67759	up
CsNAC058	0.0756347	0.25156	0.156142	0.036755	0.004218
CsNAC059	18.9776	36.606	42.2543	59.2877	64.841
CsNAC060	15.8274	14.6453	21.8609	99.4403	107.535
CsNAC061	1.7608	2.63103	11.7253	9.79603	41.2617	up
CsNAC062	0	0	1.22971	0.142601	0
CsNAC063	1.1102	0.803405	0.194828	0.035959	0.290495
CsNAC064	2.62019	14.1849	2.60081	3.45642	5.65306
CsNAC065	0.0784607	0.174145	0.0972203	0.017647	0
CsNAC066	10.4718	54.5969	24.4086	31.4828	23.2894
CsNAC067	0.0481917	0.0815753	0.410699	1.43036	3.842	up
CsNAC068	0	0	0	0	0.212693
CsNAC069	0	0.134912	0.628846	2.05928	2.95072
CsNAC070	0.160387	0.132433	0.00973167	0	0.513951
CsNAC071	1.38392	1.77062	2.66234	1.94214	2.71014
CsNAC072	0	0	0.106515	0	0.055505
CsNAC073	0.018173	0.450158	0.678856	1.08508	0.270789	down
CsNAC074	0.0118227	0.845521	0.372749	0.28529	0.115339
CsNAC075	1.71675	2.0701	3.7365	8.29477	4.45688
CsNAC076	11.5678	12.5417	6.93126	3.41472	5.15425
CsNAC077	3.65881	6.12589	5.77577	8.47552	14.2797
CsNAC078	0	0.144031	0	0.387974	0.603725
CsNAC079	0	0.019557	0	0	0.016613
CsNAC080	0	0.00491167	0	0	0.028836
CsNAC081	26.6573	141.614	133.131	740.004	496.431
CsNAC082	1.76509	5.96452	4.53278	21.916	12.076
CsNAC083	0	0.0586777	0.0102333	0	0.057818
CsNAC084	0.218027	0.075831	0.127239	0.058072	0.215769
CsNAC085	1.96488	21.4577	6.35896	21.2373	12.4007
CsNAC086	1.08363	1.85321	0.267001	0.57074	0.682271
CsNAC087	72.8493	76.2689	128.878	159.768	178.638
CsNAC088	3.30451	2.73287	1.47646	0.308789	0.501706
CsNAC089	1.81318	2.14484	1.6776	2.48697	1.99537
CsNAC090	0	0.014071	0.127614	0	0.310646
CsNAC091	0.160002	0.376443	0.458892	0.014336	1.36972	up
CsNAC092	17.0562	38.5129	46.0108	371.83	151.542	down
CsNAC093	0.13742	1.82882	2.42846	2.22228	3.47239
CsNAC094	0.749024	0.982989	0.557207	0.5943	0.497658
CsNAC095	0.00577967	0.036756	0.029909	0.223768	0.579427
CsNAC096	0.0499403	0.509099	0.99464	0	0
CsNAC097	0.081123	4.60039	1.52156	0.199584	1.41209	up
CsNAC098	0	3.14676	1.11703	0	0
CsNAC099	17.575	20.1763	7.5388	7.33505	2.73819	down
CsNAC100	0.068615	0.0411427	0.12242	0.027958	0.155242
CsNAC101	0	0	0	0	0.037368
CsNAC102	0.203214	1.49454	0.82403	1.74183	0.710951	down
CsNAC103	0.065082	2.39452	1.11899	2.57016	0.951906	down
CsNAC104	0	0	0	0	0
CsNAC105	1.32184	27.7612	3.03648	0.292467	1.81023	up
CsNAC106	4.09999	0.772239	0.659778	0.46562	2.87962	up
CsNAC107	0.007852	1.82061	0.495738	0.321291	0.391809
CsNAC108	0	5.14767	0.898343	0.458413	0
CsNAC109	16.1499	0.0281137	0.830578	0.39733	1.53733	up
CsNAC110	3.36052	32.2915	0.183634	6.14194	1.11147	down
CsNAC111	21.974	20.0588	18.7065	65.1089	56.8714
CsNAC112	4.79691	0.61084	0.171897	0.665639	0
CsNAC113	198.488	64.2014	27.1497	7.97555	5.04725
CsNAC114	17.6487	17.1521	19.1238	25.2669	23.6317
CsNAC115	0.278579	1.40738	1.48825	0.254209	0.472832
CsNAC116	2.8529	0.465391	0.381229	0.357641	0.986768
CsNAC117	2.21919	7.15662	19.1567	37.9537	54.9535
CsNAC118	0.0727823	0.472382	0.239222	0	0
CsNAC119	0	0.241319	0.00577067	0	0
CsNAC120	0.0355977	0.812751	0.922995	0	1.5225	up
CsNAC121	0.0123087	0	0.0378267	0.049132	0.138408
CsNAC122	0.105437	0.134638	0.123227	0.169383	0
CsNAC123	45.2155	55.7412	30.0508	32.4076	31.3045
CsNAC124	0.891352	4.99624	0.404061	2.40872	10.2448	up
CsNAC125	0.0711493	0.084328	0.078632	0	0.072882
CsNAC126	0	0.0506417	2.21068	0.176839	0
CsNAC127	0.463972	0.1539	2.04972	8.50031	39.8934	up
CsNAC128	0.518978	5.46586	1.156	0.230096	2.09298	up
CsNAC129	5.44311	7.51762	8.06252	2.49883	4.68236
CsNAC130	0.855955	1.74254	5.44748	0.862697	7.15562	up
CsNAC131	0.135528	0	0.0796797	0.199146	0.081503
CsNAC132	13.1623	39.754	27.7038	16.8012	14.5028
CsNAC133	15.2762	8.70027	4.92303	240.244	116.008	down
CsNAC134	0.056383	1.31303	0.325015	0.476641	2.04166	up
CsNAC135	0	0	0.008584	0	0
CsNAC136	0	0	0.000627333	0.027383	0.014397
CsNAC137	0	0	0	0	0
CsNAC138	0	0.016134	0	0.06217	0.250383
CsNAC139	0.041463	0.0335023	0	0.154426	0.406189
CsNAC140	11.7803	14.7297	14.8112	24.6478	16.7993
CsNAC141	0	0	5.43643	0.630666	0.173268
CsNAC142	17.6224	21.6453	15.2071	41.0604	33.9604
CsNAC143	32.95	0.642504	0.159416	0	0
CsNAC144	0.153495	5.37577	0.061817	0	0.138538
CsNAC145	0	0.080624	0	0	0
CsNAC146	0	0	0.607746	1.32124	0	down
CsNAC147	0.5085	3.98192	1.2933	8.56617	7.21734
CsNAC148	27.1147	199.814	53.2513	54.3194	58.5256
CsNAC149	1.01199	3.59175	2.37781	0	1.63627	up
CsNAC150	7.00219	6.22581	3.7962	3.63183	8.75141	up
CsNAC151	0.011471	0.175065	0.0342813	0.175261	0.430471
CsNAC152	0.571352	17.7151	6.72524	249.838	116.864	down
CsNAC153	0.703392	2.56394	2.42768	8.80969	15.2598
CsNAC154	0.0153023	0.013508	0	0.057286	0.086217
CsNAC155	0	0	0.008734	0.146056	0.51292
CsNAC156	3.67274	0.0374513	0.937619	0	0.391134
CsNAC157	5.83891	6.54561	3.93446	5.09018	7.42574
CsNAC158	1.0281	1.42867	1.34295	0.428427	1.88566	up
CsNAC159	3.01405	3.38589	4.87854	5.7879	8.44209
CsNAC160	16.2588	44.0649	10.5396	6.86624	10.5224
CsNAC161	1.9707	51.0171	0.246677	0.233209	0.618036
CsNAC162	0	0	0	0	0
note：The red numbers represent highly expressed genes in different organs
