# Supplementary material for: Genome-Wide Analysis of the Role of NAC Family in Flower Development and Abiotic Stress Responses in Cleistogenes songorica
Source: Genes (Basel). 2020 Aug 12;11(8):927. doi: 10.3390/genes11080927 (PMC7464430; doi:10.3390/genes11080927)
Supplement: Supplementary file 1 [file genes-11-00927-s001.zip › Supplementary materials/Table S5.xlsx]

## Sheet: Sheet1
Table S5. GO annotation of DEG between CH and CL flowers.
GO.ID	Term	Gene number
GO:0019438	aromatic compound biosynthetic process	20
GO:1901362	organic cyclic compound biosynthetic process	20
GO:0044271	cellular nitrogen compound biosynthetic process	20
GO:0018130	heterocycle biosynthetic process	20
GO:0016070	RNA metabolic process	20
GO:0034654	nucleobase-containing compound biosynthetic process	20
GO:0032774	RNA biosynthetic process	20
GO:0006351	transcription, DNA-templated	20
GO:0044249	cellular biosynthetic process	20
GO:0044260	cellular macromolecule metabolic process	20
GO:0010467	gene expression	20
GO:0043170	macromolecule metabolic process	20
GO:0009058	biosynthetic process	20
GO:0044237	cellular metabolic process	20
GO:0006725	cellular aromatic compound metabolic process	20
GO:1901576	organic substance biosynthetic process	20
GO:1901360	organic cyclic compound metabolic process	20
GO:0046483	heterocycle metabolic process	20
GO:0009059	macromolecule biosynthetic process	20
GO:0034645	cellular macromolecule biosynthetic process	20
GO:0006807	nitrogen compound metabolic process	20
GO:0006139	nucleobase-containing compound metabolic process	20
GO:0071704	organic substance metabolic process	20
GO:0009987	cellular process	20
GO:0090304	nucleic acid metabolic process	20
GO:0008152	metabolic process	20
GO:0034641	cellular nitrogen compound metabolic process	20
GO:0044238	primary metabolic process	20
GO:0008150	biological_process	20
GO:0006355	regulation of transcription, DNA-templated	16
GO:0050789	regulation of biological process	16
GO:0019222	regulation of metabolic process	16
GO:0065007	biological regulation	16
GO:0050794	regulation of cellular process	16
GO:0010556	regulation of macromolecule biosynthetic process	16
GO:2000112	regulation of cellular macromolecule biosynthetic process	16
GO:0009889	regulation of biosynthetic process	16
GO:0080090	regulation of primary metabolic process	16
GO:0031326	regulation of cellular biosynthetic process	16
GO:0060255	regulation of macromolecule metabolic process	16
GO:0031323	regulation of cellular metabolic process	16
GO:0010468	regulation of gene expression	16
GO:0051171	regulation of nitrogen compound metabolic process	16
GO:0019219	regulation of nucleobase-containing compound metabolic process	16
GO:0051252	regulation of RNA metabolic process	16
GO:2001141	regulation of RNA biosynthetic process	16
GO:0048856	anatomical structure development	5
GO:0032501	multicellular organismal process	5
GO:0032502	developmental process	5
GO:0044699	single-organism process	5
GO:0009888	tissue development	4
GO:0007275	multicellular organismal development	4
GO:0044767	single-organism developmental process	4
GO:0044707	single-multicellular organism process	4
GO:0048731	system development	4
GO:0048367	shoot system development	3
GO:0010087	phloem or xylem histogenesis	3
GO:0010089	xylem development	3
GO:0044763	single-organism cellular process	3
GO:0044702	single organism reproductive process	2
GO:0048513	organ development	2
GO:0009900	dehiscence	2
GO:0048522	positive regulation of cellular process	2
GO:0010628	positive regulation of gene expression	2
GO:0051173	positive regulation of nitrogen compound metabolic process	2
GO:0045935	positive regulation of nucleobase-containing compound metabolic process	2
GO:0045893	positive regulation of transcription, DNA-templated	2
GO:1902680	positive regulation of RNA biosynthetic process	2
GO:0051254	positive regulation of RNA metabolic process	2
GO:0048609	multicellular organismal reproductive process	2
GO:0010557	positive regulation of macromolecule biosynthetic process	2
GO:0032504	multicellular organism reproduction	2
GO:0031328	positive regulation of cellular biosynthetic process	2
GO:0009891	positive regulation of biosynthetic process	2
GO:0010604	positive regulation of macromolecule metabolic process	2
GO:0048518	positive regulation of biological process	2
GO:0031325	positive regulation of cellular metabolic process	2
GO:0000003	reproduction	2
GO:0009893	positive regulation of metabolic process	2
GO:0043067	regulation of programmed cell death	2
GO:0016265	death	2
GO:0008219	cell death	2
GO:0012501	programmed cell death	2
GO:0010941	regulation of cell death	2
GO:0022414	reproductive process	2
GO:0009791	post-embryonic development	1
GO:1901700	response to oxygen-containing compound	1
GO:0009653	anatomical structure morphogenesis	1
GO:0048608	reproductive structure development	1
GO:0009725	response to hormone	1
GO:0001101	response to acid chemical	1
GO:0061640	cytoskeleton-dependent cytokinesis	1
GO:0048569	post-embryonic organ development	1
GO:0048437	floral organ development	1
GO:0003006	developmental process involved in reproduction	1
GO:0009908	flower development	1
GO:0009834	secondary cell wall biogenesis	1
GO:0033993	response to lipid	1
GO:0010033	response to organic substance	1
GO:0048438	floral whorl development	1
GO:0090567	reproductive shoot system development	1
GO:0010047	fruit dehiscence	1
GO:0042546	cell wall biogenesis	1
GO:0044711	single-organism biosynthetic process	1
GO:0097305	response to alcohol	1
GO:0009887	organ morphogenesis	1
GO:0009719	response to endogenous stimulus	1
GO:0009808	lignin metabolic process	1
GO:0048827	phyllome development	1
GO:0048507	meristem development	1
GO:0009737	response to abscisic acid	1
GO:0007389	pattern specification process	1
GO:0071554	cell wall organization or biogenesis	1
GO:0009901	anther dehiscence	1
GO:0009809	lignin biosynthetic process	1
GO:0014070	response to organic cyclic compound	1
GO:0042221	response to chemical	1
GO:0009735	response to cytokinin	1
GO:0009832	plant-type cell wall biogenesis	1
GO:0000910	cytokinesis	1
GO:0051301	cell division	1
GO:0050896	response to stimulus	1
GO:0009741	response to brassinosteroid	1
GO:0044085	cellular component biogenesis	1
GO:0007049	cell cycle	1
GO:0009698	phenylpropanoid metabolic process	1
GO:0071669	plant-type cell wall organization or biogenesis	1
GO:0071840	cellular component organization or biogenesis	1
GO:0048466	androecium development	1
GO:0048443	stamen development	1
GO:0022402	cell cycle process	1
GO:0044710	single-organism metabolic process	1
GO:0048653	anther development	1
GO:0009699	phenylpropanoid biosynthetic process	1
GO:0019748	secondary metabolic process	1
GO:0044550	secondary metabolite biosynthetic process	1
GO:0061458	reproductive system development	1
