# Supplementary material for: Genome-Wide Analysis of the Role of NAC Family in Flower Development and Abiotic Stress Responses in Cleistogenes songorica
Source: Genes (Basel). 2020 Aug 12;11(8):927. doi: 10.3390/genes11080927 (PMC7464430; doi:10.3390/genes11080927)
Supplement: Supplementary file 1 [file genes-11-00927-s001.zip › Supplementary materials/Table S6.xlsx]

## Sheet: GO annotation
Table S6. Gene list and GO annotation of coexpression genes with CL flower development genes.
GO.ID	Term	Gene number
GO:0008150	biological_process	1196
GO:0008152	metabolic process	915
GO:0009987	cellular process	772
GO:0044699	single-organism process	741
GO:0071704	organic substance metabolic process	683
GO:0044238	primary metabolic process	627
GO:0044237	cellular metabolic process	597
GO:0044763	single-organism cellular process	497
GO:0044710	single-organism metabolic process	453
GO:0043170	macromolecule metabolic process	380
GO:0050896	response to stimulus	376
GO:0009058	biosynthetic process	336
GO:0044260	cellular macromolecule metabolic process	323
GO:1901576	organic substance biosynthetic process	320
GO:0044249	cellular biosynthetic process	308
GO:0006807	nitrogen compound metabolic process	293
GO:1901360	organic cyclic compound metabolic process	288
GO:0006725	cellular aromatic compound metabolic process	284
GO:0065007	biological regulation	267
GO:0046483	heterocycle metabolic process	253
GO:0034641	cellular nitrogen compound metabolic process	250
GO:0050789	regulation of biological process	237
GO:0006139	nucleobase-containing compound metabolic process	230
GO:0051179	localization	222
GO:0006810	transport	219
GO:0051234	establishment of localization	219
GO:0006950	response to stress	214
GO:0042221	response to chemical	202
GO:0050794	regulation of cellular process	199
GO:0044281	small molecule metabolic process	198
GO:0055114	oxidation-reduction process	197
GO:0019538	protein metabolic process	193
GO:1901362	organic cyclic compound biosynthetic process	189
GO:0044765	single-organism transport	187
GO:0006793	phosphorus metabolic process	181
GO:0006796	phosphate-containing compound metabolic process	180
GO:0019438	aromatic compound biosynthetic process	178
GO:0009059	macromolecule biosynthetic process	176
GO:0032502	developmental process	173
GO:0034645	cellular macromolecule biosynthetic process	173
GO:0044767	single-organism developmental process	167
GO:0032501	multicellular organismal process	165
GO:0018130	heterocycle biosynthetic process	163
GO:0044711	single-organism biosynthetic process	159
GO:0044707	single-multicellular organism process	159
GO:0044271	cellular nitrogen compound biosynthetic process	158
GO:0090304	nucleic acid metabolic process	157
GO:0007275	multicellular organismal development	156
GO:0048856	anatomical structure development	155
GO:0010467	gene expression	153
GO:0044267	cellular protein metabolic process	146
GO:0034654	nucleobase-containing compound biosynthetic process	143
GO:0019222	regulation of metabolic process	143
GO:0009628	response to abiotic stimulus	140
GO:0009056	catabolic process	140
GO:0016070	RNA metabolic process	135
GO:1901564	organonitrogen compound metabolic process	132
GO:0010033	response to organic substance	131
GO:0071840	cellular component organization or biogenesis	131
GO:0005975	carbohydrate metabolic process	130
GO:0016043	cellular component organization	123
GO:1901575	organic substance catabolic process	122
GO:0051716	cellular response to stimulus	121
GO:0032774	RNA biosynthetic process	114
GO:0031323	regulation of cellular metabolic process	114
GO:0009719	response to endogenous stimulus	113
GO:0006351	transcription, DNA-templated	113
GO:0080090	regulation of primary metabolic process	113
GO:0043412	macromolecule modification	113
GO:0009725	response to hormone	112
GO:1901700	response to oxygen-containing compound	110
GO:0043436	oxoacid metabolic process	109
GO:0006082	organic acid metabolic process	109
GO:0048731	system development	109
GO:0019752	carboxylic acid metabolic process	108
GO:0044248	cellular catabolic process	108
GO:0060255	regulation of macromolecule metabolic process	108
GO:0044712	single-organism catabolic process	106
GO:0009889	regulation of biosynthetic process	105
GO:0006464	cellular protein modification process	105
GO:0036211	protein modification process	105
GO:0016310	phosphorylation	104
GO:0031326	regulation of cellular biosynthetic process	103
GO:0051171	regulation of nitrogen compound metabolic process	103
GO:0010468	regulation of gene expression	102
GO:0019219	regulation of nucleobase-containing compound metabolic process	102
GO:0010556	regulation of macromolecule biosynthetic process	101
GO:2000112	regulation of cellular macromolecule biosynthetic process	101
GO:0051704	multi-organism process	99
GO:0006629	lipid metabolic process	99
GO:0022414	reproductive process	97
GO:0009605	response to external stimulus	97
GO:0007154	cell communication	96
GO:0006355	regulation of transcription, DNA-templated	95
GO:0051252	regulation of RNA metabolic process	95
GO:2001141	regulation of RNA biosynthetic process	95
GO:0009791	post-embryonic development	92
GO:0055085	transmembrane transport	91
GO:0071702	organic substance transport	86
GO:1901135	carbohydrate derivative metabolic process	86
GO:0010035	response to inorganic substance	86
GO:0001101	response to acid chemical	85
GO:0003006	developmental process involved in reproduction	84
GO:0019637	organophosphate metabolic process	84
GO:0044283	small molecule biosynthetic process	83
GO:0006811	ion transport	81
GO:0044702	single organism reproductive process	79
GO:0055086	nucleobase-containing small molecule metabolic process	74
GO:0009607	response to biotic stimulus	74
GO:0023052	signaling	73
GO:0044700	single organism signaling	73
GO:0007165	signal transduction	72
GO:0048513	organ development	72
GO:0006753	nucleoside phosphate metabolic process	71
GO:0048608	reproductive structure development	71
GO:0061458	reproductive system development	71
GO:0009653	anatomical structure morphogenesis	71
GO:0009117	nucleotide metabolic process	70
GO:0016053	organic acid biosynthetic process	68
GO:0046394	carboxylic acid biosynthetic process	68
GO:0043207	response to external biotic stimulus	68
GO:0051707	response to other organism	68
GO:0006468	protein phosphorylation	67
GO:0032787	monocarboxylic acid metabolic process	65
GO:0070887	cellular response to chemical stimulus	65
GO:1901565	organonitrogen compound catabolic process	63
GO:1901657	glycosyl compound metabolic process	62
GO:0033993	response to lipid	61
GO:0072521	purine-containing compound metabolic process	60
GO:0044255	cellular lipid metabolic process	60
GO:0009116	nucleoside metabolic process	59
GO:0019693	ribose phosphate metabolic process	59
GO:0009259	ribonucleotide metabolic process	59
GO:0019439	aromatic compound catabolic process	58
GO:1901361	organic cyclic compound catabolic process	58
GO:0009119	ribonucleoside metabolic process	57
GO:0006163	purine nucleotide metabolic process	57
GO:0097305	response to alcohol	57
GO:0042278	purine nucleoside metabolic process	56
GO:0046128	purine ribonucleoside metabolic process	56
GO:0009150	purine ribonucleotide metabolic process	56
GO:1901566	organonitrogen compound biosynthetic process	56
GO:0006996	organelle organization	56
GO:0006508	proteolysis	56
GO:0065008	regulation of biological quality	54
GO:0048869	cellular developmental process	54
GO:1901136	carbohydrate derivative catabolic process	53
GO:0044723	single-organism carbohydrate metabolic process	53
GO:0006812	cation transport	52
GO:0071310	cellular response to organic substance	52
GO:0009144	purine nucleoside triphosphate metabolic process	51
GO:0009205	purine ribonucleoside triphosphate metabolic process	51
GO:0009199	ribonucleoside triphosphate metabolic process	51
GO:0009141	nucleoside triphosphate metabolic process	51
GO:0033554	cellular response to stress	51
GO:0006952	defense response	51
GO:0033036	macromolecule localization	50
GO:0008610	lipid biosynthetic process	50
GO:0006970	response to osmotic stress	49
GO:0044270	cellular nitrogen compound catabolic process	49
GO:0046700	heterocycle catabolic process	49
GO:0048367	shoot system development	49
GO:1901658	glycosyl compound catabolic process	48
GO:0046434	organophosphate catabolic process	48
GO:0034655	nucleobase-containing compound catabolic process	48
GO:0009737	response to abscisic acid	48
GO:0072523	purine-containing compound catabolic process	47
GO:0009651	response to salt stress	47
GO:0006152	purine nucleoside catabolic process	47
GO:0046130	purine ribonucleoside catabolic process	47
GO:0009164	nucleoside catabolic process	47
GO:0042454	ribonucleoside catabolic process	47
GO:0071554	cell wall organization or biogenesis	47
GO:0009314	response to radiation	47
GO:0006195	purine nucleotide catabolic process	46
GO:0009166	nucleotide catabolic process	46
GO:0009154	purine ribonucleotide catabolic process	46
GO:0009146	purine nucleoside triphosphate catabolic process	46
GO:0009261	ribonucleotide catabolic process	46
GO:0009203	ribonucleoside triphosphate catabolic process	46
GO:0009207	purine ribonucleoside triphosphate catabolic process	46
GO:1901292	nucleoside phosphate catabolic process	46
GO:0009143	nucleoside triphosphate catabolic process	46
GO:0006979	response to oxidative stress	46
GO:0044085	cellular component biogenesis	45
GO:0009416	response to light stimulus	45
GO:0006520	cellular amino acid metabolic process	45
GO:0005976	polysaccharide metabolic process	44
GO:0032870	cellular response to hormone stimulus	43
GO:0071495	cellular response to endogenous stimulus	43
GO:0009888	tissue development	43
GO:0072330	monocarboxylic acid biosynthetic process	42
GO:0009755	hormone-mediated signaling pathway	42
GO:0044262	cellular carbohydrate metabolic process	42
GO:0051641	cellular localization	42
GO:0040007	growth	42
GO:0009161	ribonucleoside monophosphate metabolic process	41
GO:0009123	nucleoside monophosphate metabolic process	41
GO:0019748	secondary metabolic process	40
GO:0009167	purine ribonucleoside monophosphate metabolic process	40
GO:0009126	purine nucleoside monophosphate metabolic process	40
GO:0051649	establishment of localization in cell	40
GO:0010038	response to metal ion	40
GO:0045229	external encapsulating structure organization	39
GO:0009266	response to temperature stimulus	39
GO:1901701	cellular response to oxygen-containing compound	38
GO:1901615	organic hydroxy compound metabolic process	38
GO:0030001	metal ion transport	37
GO:0090567	reproductive shoot system development	37
GO:0046907	intracellular transport	36
GO:0046034	ATP metabolic process	36
GO:0010154	fruit development	36
GO:0098542	defense response to other organism	36
GO:0032989	cellular component morphogenesis	36
GO:0048827	phyllome development	35
GO:1901137	carbohydrate derivative biosynthetic process	35
GO:0048316	seed development	35
GO:0009908	flower development	35
GO:0030154	cell differentiation	35
GO:0008104	protein localization	34
GO:0006631	fatty acid metabolic process	34
GO:0022607	cellular component assembly	34
GO:0009415	response to water	33
GO:0071705	nitrogen compound transport	33
GO:0045184	establishment of protein localization	33
GO:0015031	protein transport	33
GO:0006820	anion transport	33
GO:0048589	developmental growth	33
GO:0065009	regulation of molecular function	32
GO:0009414	response to water deprivation	32
GO:0006200	ATP catabolic process	32
GO:0009169	purine ribonucleoside monophosphate catabolic process	32
GO:0009158	ribonucleoside monophosphate catabolic process	32
GO:0009125	nucleoside monophosphate catabolic process	32
GO:0009128	purine nucleoside monophosphate catabolic process	32
GO:0009733	response to auxin	32
GO:0048519	negative regulation of biological process	32
GO:1902589	single-organism organelle organization	32
GO:0032259	methylation	32
GO:0050790	regulation of catalytic activity	31
GO:0044264	cellular polysaccharide metabolic process	31
GO:0016049	cell growth	31
GO:0043933	macromolecular complex subunit organization	31
GO:0009698	phenylpropanoid metabolic process	30
GO:0009409	response to cold	30
GO:0016051	carbohydrate biosynthetic process	30
GO:1901605	alpha-amino acid metabolic process	30
GO:0044703	multi-organism reproductive process	30
GO:0046686	response to cadmium ion	30
GO:0048646	anatomical structure formation involved in morphogenesis	30
GO:0000003	reproduction	29
GO:0034220	ion transmembrane transport	29
GO:0090407	organophosphate biosynthetic process	29
GO:0048569	post-embryonic organ development	29
GO:0071822	protein complex subunit organization	29
GO:1902582	single-organism intracellular transport	28
GO:0002376	immune system process	28
GO:0006073	cellular glucan metabolic process	28
GO:0044042	glucan metabolic process	28
GO:0048229	gametophyte development	28
GO:0009057	macromolecule catabolic process	28
GO:0006091	generation of precursor metabolites and energy	28
GO:0006259	DNA metabolic process	28
GO:0048507	meristem development	27
GO:0009617	response to bacterium	27
GO:0071555	cell wall organization	27
GO:0022622	root system development	27
GO:0048364	root development	27
GO:0006412	translation	27
GO:0048523	negative regulation of cellular process	27
GO:0050793	regulation of developmental process	27
GO:0014070	response to organic cyclic compound	26
GO:0071229	cellular response to acid chemical	26
GO:0009790	embryo development	26
GO:0006066	alcohol metabolic process	26
GO:0016052	carbohydrate catabolic process	26
GO:0048468	cell development	26
GO:0009611	response to wounding	25
GO:0070727	cellular macromolecule localization	25
GO:0034613	cellular protein localization	25
GO:0051301	cell division	25
GO:0006955	immune response	25
GO:1901293	nucleoside phosphate biosynthetic process	25
GO:0045087	innate immune response	25
GO:0042592	homeostatic process	25
GO:0065003	macromolecular complex assembly	25
GO:0043086	negative regulation of catalytic activity	24
GO:0006886	intracellular protein transport	24
GO:0044092	negative regulation of molecular function	24
GO:0006633	fatty acid biosynthetic process	24
GO:0010817	regulation of hormone levels	24
GO:0009165	nucleotide biosynthetic process	24
GO:0035556	intracellular signal transduction	24
GO:0000902	cell morphogenesis	24
GO:0060560	developmental growth involved in morphogenesis	24
GO:0009620	response to fungus	23
GO:0048518	positive regulation of biological process	23
GO:0051239	regulation of multicellular organismal process	23
GO:0006461	protein complex assembly	23
GO:0070271	protein complex biogenesis	23
GO:0044550	secondary metabolite biosynthetic process	22
GO:0009555	pollen development	22
GO:0048437	floral organ development	22
GO:0016042	lipid catabolic process	22
GO:0071396	cellular response to lipid	22
GO:0008652	cellular amino acid biosynthetic process	22
GO:0034622	cellular macromolecular complex assembly	22
GO:0009699	phenylpropanoid biosynthetic process	21
GO:0048366	leaf development	21
GO:0034637	cellular carbohydrate biosynthetic process	21
GO:0048438	floral whorl development	21
GO:1901617	organic hydroxy compound biosynthetic process	21
GO:0009826	unidimensional cell growth	21
GO:0098660	inorganic ion transmembrane transport	21
GO:2000026	regulation of multicellular organismal development	21
GO:0016192	vesicle-mediated transport	21
GO:0044036	cell wall macromolecule metabolic process	20
GO:0042742	defense response to bacterium	20
GO:0007389	pattern specification process	20
GO:0000271	polysaccharide biosynthetic process	20
GO:0048583	regulation of response to stimulus	20
GO:0009793	embryo development ending in seed dormancy	20
GO:0098655	cation transmembrane transport	20
GO:0097306	cellular response to alcohol	20
GO:0007049	cell cycle	20
GO:0031668	cellular response to extracellular stimulus	20
GO:0071496	cellular response to external stimulus	20
GO:0009991	response to extracellular stimulus	20
GO:0022900	electron transport chain	20
GO:0000041	transition metal ion transport	19
GO:1901698	response to nitrogen compound	19
GO:0098662	inorganic cation transmembrane transport	19
GO:0007010	cytoskeleton organization	19
GO:0044282	small molecule catabolic process	19
GO:0006790	sulfur compound metabolic process	19
GO:0009887	organ morphogenesis	19
GO:0042545	cell wall modification	18
GO:0015672	monovalent inorganic cation transport	18
GO:0033692	cellular polysaccharide biosynthetic process	18
GO:0072522	purine-containing compound biosynthetic process	18
GO:0009267	cellular response to starvation	18
GO:0016482	cytoplasmic transport	18
GO:0042594	response to starvation	18
GO:0015711	organic anion transport	18
GO:0046390	ribose phosphate biosynthetic process	18
GO:0009260	ribonucleotide biosynthetic process	18
GO:0031669	cellular response to nutrient levels	18
GO:1901607	alpha-amino acid biosynthetic process	18
GO:0016054	organic acid catabolic process	18
GO:0046395	carboxylic acid catabolic process	18
GO:0031667	response to nutrient levels	18
GO:0051276	chromosome organization	18
GO:0043623	cellular protein complex assembly	18
GO:0000272	polysaccharide catabolic process	17
GO:1901068	guanosine-containing compound metabolic process	17
GO:0048588	developmental cell growth	17
GO:0071215	cellular response to abscisic acid stimulus	16
GO:0048522	positive regulation of cellular process	16
GO:0015698	inorganic anion transport	16
GO:0003002	regionalization	16
GO:0046942	carboxylic acid transport	16
GO:0015849	organic acid transport	16
GO:0051273	beta-glucan metabolic process	16
GO:0009308	amine metabolic process	16
GO:1901659	glycosyl compound biosynthetic process	16
GO:0071669	plant-type cell wall organization or biogenesis	16
GO:0019953	sexual reproduction	16
GO:0042445	hormone metabolic process	16
GO:0009639	response to red or far red light	16
GO:0048878	chemical homeostasis	16
GO:0010584	pollen exine formation	15
GO:0010927	cellular component assembly involved in morphogenesis	15
GO:0010208	pollen wall assembly	15
GO:0080167	response to karrikin	15
GO:0009738	abscisic acid-activated signaling pathway	15
GO:0009163	nucleoside biosynthetic process	15
GO:0042455	ribonucleoside biosynthetic process	15
GO:0048467	gynoecium development	15
GO:0000904	cell morphogenesis involved in differentiation	15
GO:0006869	lipid transport	15
GO:0010876	lipid localization	15
GO:0009250	glucan biosynthetic process	15
GO:0006605	protein targeting	15
GO:0006164	purine nucleotide biosynthetic process	15
GO:0044242	cellular lipid catabolic process	15
GO:0009156	ribonucleoside monophosphate biosynthetic process	15
GO:0009124	nucleoside monophosphate biosynthetic process	15
GO:0010016	shoot system morphogenesis	15
GO:0046039	GTP metabolic process	15
GO:0009892	negative regulation of metabolic process	15
GO:0008544	epidermis development	15
GO:0043588	skin development	15
GO:0060429	epithelium development	15
GO:0010073	meristem maintenance	15
GO:0043414	macromolecule methylation	15
GO:0042440	pigment metabolic process	15
GO:0009856	pollination	15
GO:0044706	multi-multicellular organism process	15
GO:0046165	alcohol biosynthetic process	15
GO:0009734	auxin-activated signaling pathway	14
GO:0046129	purine ribonucleoside biosynthetic process	14
GO:0042451	purine nucleoside biosynthetic process	14
GO:0030243	cellulose metabolic process	14
GO:0048440	carpel development	14
GO:0050832	defense response to fungus	14
GO:0032504	multicellular organism reproduction	14
GO:0040008	regulation of growth	14
GO:0006396	RNA processing	14
GO:0009168	purine ribonucleoside monophosphate biosynthetic process	14
GO:0009127	purine nucleoside monophosphate biosynthetic process	14
GO:0022402	cell cycle process	14
GO:0071407	cellular response to organic cyclic compound	14
GO:0010118	stomatal movement	14
GO:0005996	monosaccharide metabolic process	14
GO:0070647	protein modification by small protein conjugation or removal	14
GO:0009152	purine ribonucleotide biosynthetic process	14
GO:0007017	microtubule-based process	14
GO:0009932	cell tip growth	14
GO:0046148	pigment biosynthetic process	14
GO:1901069	guanosine-containing compound catabolic process	14
GO:0006184	GTP catabolic process	14
GO:0006325	chromatin organization	14
GO:0051186	cofactor metabolic process	14
GO:0006720	isoprenoid metabolic process	14
GO:0000302	response to reactive oxygen species	14
GO:0071365	cellular response to auxin stimulus	14
GO:0009723	response to ethylene	13
GO:0009072	aromatic amino acid family metabolic process	13
GO:0009753	response to jasmonic acid	13
GO:0048609	multicellular organismal reproductive process	13
GO:0009664	plant-type cell wall organization	13
GO:0030029	actin filament-based process	13
GO:0009814	defense response, incompatible interaction	13
GO:0010605	negative regulation of macromolecule metabolic process	13
GO:0009913	epidermal cell differentiation	13
GO:0030855	epithelial cell differentiation	13
GO:0021700	developmental maturation	13
GO:0010015	root morphogenesis	13
GO:0010119	regulation of stomatal movement	12
GO:0009813	flavonoid biosynthetic process	12
GO:0008643	carbohydrate transport	12
GO:0009966	regulation of signal transduction	12
GO:0006865	amino acid transport	12
GO:0016567	protein ubiquitination	12
GO:0023051	regulation of signaling	12
GO:0010646	regulation of cell communication	12
GO:0032446	protein modification by small protein conjugation	12
GO:0030036	actin cytoskeleton organization	12
GO:0009808	lignin metabolic process	12
GO:0006457	protein folding	12
GO:0006081	cellular aldehyde metabolic process	12
GO:0051128	regulation of cellular component organization	12
GO:0009812	flavonoid metabolic process	12
GO:0048645	organ formation	12
GO:0031324	negative regulation of cellular metabolic process	12
GO:0009642	response to light intensity	12
GO:0009411	response to UV	12
GO:0042542	response to hydrogen peroxide	12
GO:0006721	terpenoid metabolic process	12
GO:0050801	ion homeostasis	12
GO:0006281	DNA repair	12
GO:0009408	response to heat	12
GO:0008299	isoprenoid biosynthetic process	12
GO:0006974	cellular response to DNA damage stimulus	12
GO:0030258	lipid modification	12
GO:0006826	iron ion transport	11
GO:0048509	regulation of meristem development	11
GO:0048868	pollen tube development	11
GO:0009201	ribonucleoside triphosphate biosynthetic process	11
GO:0009145	purine nucleoside triphosphate biosynthetic process	11
GO:0009206	purine ribonucleoside triphosphate biosynthetic process	11
GO:0044106	cellular amine metabolic process	11
GO:0007015	actin filament organization	11
GO:0048638	regulation of developmental growth	11
GO:0009142	nucleoside triphosphate biosynthetic process	11
GO:0016036	cellular response to phosphate starvation	11
GO:0009640	photomorphogenesis	11
GO:0019725	cellular homeostasis	11
GO:0051258	protein polymerization	11
GO:0055065	metal ion homeostasis	11
GO:0010629	negative regulation of gene expression	11
GO:2000241	regulation of reproductive process	11
GO:0042446	hormone biosynthetic process	11
GO:0010053	root epidermal cell differentiation	11
GO:0055080	cation homeostasis	11
GO:0010054	trichoblast differentiation	11
GO:0010087	phloem or xylem histogenesis	10
GO:0048532	anatomical structure arrangement	10
GO:0009933	meristem structural organization	10
GO:0010410	hemicellulose metabolic process	10
GO:0009751	response to salicylic acid	10
GO:0010383	cell wall polysaccharide metabolic process	10
GO:0007264	small GTPase mediated signal transduction	10
GO:0009860	pollen tube growth	10
GO:0009741	response to brassinosteroid	10
GO:0044272	sulfur compound biosynthetic process	10
GO:0006576	cellular biogenic amine metabolic process	10
GO:0015893	drug transport	10
GO:0006855	drug transmembrane transport	10
GO:0042493	response to drug	10
GO:0051274	beta-glucan biosynthetic process	10
GO:0009615	response to virus	10
GO:0033365	protein localization to organelle	10
GO:0006754	ATP biosynthetic process	10
GO:0072594	establishment of protein localization to organelle	10
GO:0009890	negative regulation of biosynthetic process	10
GO:0019318	hexose metabolic process	10
GO:0048831	regulation of shoot system development	10
GO:0031327	negative regulation of cellular biosynthetic process	10
GO:1990267	response to transition metal nanoparticle	10
GO:0016568	chromatin modification	10
GO:0009624	response to nematode	10
GO:0016265	death	10
GO:0008219	cell death	10
GO:0048193	Golgi vesicle transport	10
GO:0044265	cellular macromolecule catabolic process	10
GO:0044724	single-organism carbohydrate catabolic process	10
GO:0046486	glycerolipid metabolic process	10
GO:0048764	trichoblast maturation	10
GO:0048765	root hair cell differentiation	10
GO:0048580	regulation of post-embryonic development	10
GO:0048469	cell maturation	10
GO:0008202	steroid metabolic process	10
GO:0010014	meristem initiation	9
GO:0009827	plant-type cell wall modification	9
GO:0045491	xylan metabolic process	9
GO:0010243	response to organonitrogen compound	9
GO:0042335	cuticle development	9
GO:0002252	immune effector process	9
GO:0010608	posttranscriptional regulation of gene expression	9
GO:0034599	cellular response to oxidative stress	9
GO:0009909	regulation of flower development	9
GO:0016569	covalent chromatin modification	9
GO:0010558	negative regulation of macromolecule biosynthetic process	9
GO:2000113	negative regulation of cellular macromolecule biosynthetic process	9
GO:0009062	fatty acid catabolic process	9
GO:0009886	post-embryonic morphogenesis	9
GO:0072329	monocarboxylic acid catabolic process	9
GO:0033043	regulation of organelle organization	9
GO:0044275	cellular carbohydrate catabolic process	9
GO:0072593	reactive oxygen species metabolic process	9
GO:0009965	leaf morphogenesis	9
GO:0055076	transition metal ion homeostasis	9
GO:0009451	RNA modification	9
GO:0006732	coenzyme metabolic process	9
GO:0045595	regulation of cell differentiation	9
GO:0006644	phospholipid metabolic process	9
GO:0030163	protein catabolic process	9
GO:0019941	modification-dependent protein catabolic process	9
GO:0043632	modification-dependent macromolecule catabolic process	9
GO:0016114	terpenoid biosynthetic process	9
GO:0051603	proteolysis involved in cellular protein catabolic process	9
GO:0044257	cellular protein catabolic process	9
GO:0046283	anthocyanin-containing compound metabolic process	8
GO:0009809	lignin biosynthetic process	8
GO:0009718	anthocyanin-containing compound biosynthetic process	8
GO:0016998	cell wall macromolecule catabolic process	8
GO:0042537	benzene-containing compound metabolic process	8
GO:0010089	xylem development	8
GO:0042546	cell wall biogenesis	8
GO:0060918	auxin transport	8
GO:0009914	hormone transport	8
GO:0010075	regulation of meristem growth	8
GO:0000160	phosphorelay signal transduction system	8
GO:0009269	response to desiccation	8
GO:0030244	cellulose biosynthetic process	8
GO:0035266	meristem growth	8
GO:0046185	aldehyde catabolic process	8
GO:0006818	hydrogen transport	8
GO:0015931	nucleobase-containing compound transport	8
GO:0072528	pyrimidine-containing compound biosynthetic process	8
GO:0034660	ncRNA metabolic process	8
GO:0006479	protein methylation	8
GO:0008213	protein alkylation	8
GO:0016570	histone modification	8
GO:0034614	cellular response to reactive oxygen species	8
GO:0044247	cellular polysaccharide catabolic process	8
GO:0009251	glucan catabolic process	8
GO:1902679	negative regulation of RNA biosynthetic process	8
GO:0045892	negative regulation of transcription, DNA-templated	8
GO:0051253	negative regulation of RNA metabolic process	8
GO:0048563	post-embryonic organ morphogenesis	8
GO:0048444	floral organ morphogenesis	8
GO:0051172	negative regulation of nitrogen compound metabolic process	8
GO:0045934	negative regulation of nucleobase-containing compound metabolic process	8
GO:0048481	ovule development	8
GO:0035670	plant-type ovary development	8
GO:0006635	fatty acid beta-oxidation	8
GO:0000278	mitotic cell cycle	8
GO:0072527	pyrimidine-containing compound metabolic process	8
GO:0051188	cofactor biosynthetic process	8
GO:0061024	membrane organization	8
GO:1902580	single-organism cellular localization	8
GO:1902578	single-organism localization	8
GO:0019395	fatty acid oxidation	8
GO:0040029	regulation of gene expression, epigenetic	8
GO:0034440	lipid oxidation	8
GO:0016131	brassinosteroid metabolic process	8
GO:0016128	phytosteroid metabolic process	8
GO:0005982	starch metabolic process	8
GO:0010228	vegetative to reproductive phase transition of meristem	8
GO:0009627	systemic acquired resistance	8
GO:1901606	alpha-amino acid catabolic process	8
GO:0010043	response to zinc ion	8
GO:0043648	dicarboxylic acid metabolic process	8
GO:0012501	programmed cell death	8
GO:0048466	androecium development	8
GO:0048443	stamen development	8
GO:0006511	ubiquitin-dependent protein catabolic process	8
GO:0009553	embryo sac development	8
GO:0009063	cellular amino acid catabolic process	8
GO:0006650	glycerophospholipid metabolic process	8
GO:0006694	steroid biosynthetic process	8
GO:0006310	DNA recombination	8
GO:0006766	vitamin metabolic process	7
GO:0000910	cytokinesis	7
GO:0009110	vitamin biosynthetic process	7
GO:0009100	glycoprotein metabolic process	7
GO:0043413	macromolecule glycosylation	7
GO:0006486	protein glycosylation	7
GO:0009101	glycoprotein biosynthetic process	7
GO:0098656	anion transmembrane transport	7
GO:0061640	cytoskeleton-dependent cytokinesis	7
GO:0022603	regulation of anatomical structure morphogenesis	7
GO:0006817	phosphate ion transport	7
GO:0009066	aspartate family amino acid metabolic process	7
GO:0006913	nucleocytoplasmic transport	7
GO:0051169	nuclear transport	7
GO:0070085	glycosylation	7
GO:0048285	organelle fission	7
GO:0000280	nuclear division	7
GO:0009739	response to gibberellin	7
GO:0009825	multidimensional cell growth	7
GO:0042538	hyperosmotic salinity response	7
GO:0008154	actin polymerization or depolymerization	7
GO:0009926	auxin polar transport	7
GO:0009309	amine biosynthetic process	7
GO:0042401	cellular biogenic amine biosynthetic process	7
GO:0042743	hydrogen peroxide metabolic process	7
GO:0070301	cellular response to hydrogen peroxide	7
GO:0009404	toxin metabolic process	7
GO:0009067	aspartate family amino acid biosynthetic process	7
GO:0000096	sulfur amino acid metabolic process	7
GO:0051302	regulation of cell division	7
GO:0006972	hyperosmotic response	7
GO:0051726	regulation of cell cycle	7
GO:0008283	cell proliferation	7
GO:0009064	glutamine family amino acid metabolic process	7
GO:0051607	defense response to virus	7
GO:0051246	regulation of protein metabolic process	7
GO:0006006	glucose metabolic process	7
GO:0032535	regulation of cellular component size	7
GO:0090066	regulation of anatomical structure size	7
GO:0018193	peptidyl-amino acid modification	7
GO:0001510	RNA methylation	7
GO:0016458	gene silencing	7
GO:0045454	cell redox homeostasis	7
GO:0042180	cellular ketone metabolic process	7
GO:0080134	regulation of response to stress	7
GO:0009311	oligosaccharide metabolic process	7
GO:0031347	regulation of defense response	7
GO:0048767	root hair elongation	7
GO:0048528	post-embryonic root development	7
GO:0005984	disaccharide metabolic process	7
GO:0009644	response to high light intensity	7
GO:0080147	root hair cell development	7
GO:0019220	regulation of phosphate metabolic process	7
GO:0051174	regulation of phosphorus metabolic process	7
GO:0006575	cellular modified amino acid metabolic process	7
GO:0006260	DNA replication	7
GO:0030245	cellulose catabolic process	6
GO:0009629	response to gravity	6
GO:0009735	response to cytokinin	6
GO:0009894	regulation of catabolic process	6
GO:0042886	amide transport	6
GO:0035966	response to topologically incorrect protein	6
GO:0010166	wax metabolic process	6
GO:0017038	protein import	6
GO:0031329	regulation of cellular catabolic process	6
GO:0010431	seed maturation	6
GO:0010229	inflorescence development	6
GO:0071446	cellular response to salicylic acid stimulus	6
GO:0015706	nitrate transport	6
GO:0051336	regulation of hydrolase activity	6
GO:0007166	cell surface receptor signaling pathway	6
GO:0010025	wax biosynthetic process	6
GO:0006813	potassium ion transport	6
GO:0048585	negative regulation of response to stimulus	6
GO:0022613	ribonucleoprotein complex biogenesis	6
GO:0000097	sulfur amino acid biosynthetic process	6
GO:0015980	energy derivation by oxidation of organic compounds	6
GO:0002682	regulation of immune system process	6
GO:0009220	pyrimidine ribonucleotide biosynthetic process	6
GO:0009218	pyrimidine ribonucleotide metabolic process	6
GO:0023014	signal transduction by phosphorylation	6
GO:0015992	proton transport	6
GO:0006220	pyrimidine nucleotide metabolic process	6
GO:0006221	pyrimidine nucleotide biosynthetic process	6
GO:0072511	divalent inorganic cation transport	6
GO:0055072	iron ion homeostasis	6
GO:0090351	seedling development	6
GO:0090487	secondary metabolite catabolic process	6
GO:0009407	toxin catabolic process	6
GO:0006413	translational initiation	6
GO:0071214	cellular response to abiotic stimulus	6
GO:0071804	cellular potassium ion transport	6
GO:0071805	potassium ion transmembrane transport	6
GO:0016101	diterpenoid metabolic process	6
GO:0044802	single-organism membrane organization	6
GO:0032268	regulation of cellular protein metabolic process	6
GO:0009845	seed germination	6
GO:0006733	oxidoreduction coenzyme metabolic process	6
GO:0016132	brassinosteroid biosynthetic process	6
GO:0040034	regulation of development, heterochronic	6
GO:0016129	phytosteroid biosynthetic process	6
GO:0010224	response to UV-B	6
GO:0071103	DNA conformation change	6
GO:0048527	lateral root development	6
GO:0019751	polyol metabolic process	6
GO:0051094	positive regulation of developmental process	6
GO:0051275	beta-glucan catabolic process	6
GO:0080060	integument development	5
GO:0010106	cellular response to iron ion starvation	5
GO:0080110	sporopollenin biosynthetic process	5
GO:0010928	regulation of auxin mediated signaling pathway	5
GO:0009630	gravitropism	5
GO:0010072	primary shoot apical meristem specification	5
GO:1901652	response to peptide	5
GO:0043434	response to peptide hormone	5
GO:0060416	response to growth hormone	5
GO:0022611	dormancy process	5
GO:0010162	seed dormancy process	5
GO:0009704	de-etiolation	5
GO:0009606	tropism	5
GO:0044093	positive regulation of molecular function	5
GO:0043085	positive regulation of catalytic activity	5
GO:0009636	response to toxic substance	5
GO:0010167	response to nitrate	5
GO:0009800	cinnamic acid biosynthetic process	5
GO:0009803	cinnamic acid metabolic process	5
GO:0016071	mRNA metabolic process	5
GO:0044087	regulation of cellular component biogenesis	5
GO:0090421	embryonic meristem initiation	5
GO:0009074	aromatic amino acid family catabolic process	5
GO:0009225	nucleotide-sugar metabolic process	5
GO:0070589	cellular component macromolecule biosynthetic process	5
GO:0044038	cell wall macromolecule biosynthetic process	5
GO:0048465	corolla development	5
GO:0048441	petal development	5
GO:0009832	plant-type cell wall biogenesis	5
GO:0009855	determination of bilateral symmetry	5
GO:0009799	specification of symmetry	5
GO:0006559	L-phenylalanine catabolic process	5
GO:1902222	erythrose 4-phosphate/phosphoenolpyruvate family amino acid catabolic process	5
GO:0006140	regulation of nucleotide metabolic process	5
GO:0006612	protein targeting to membrane	5
GO:0006767	water-soluble vitamin metabolic process	5
GO:0051701	interaction with host	5
GO:0045492	xylan biosynthetic process	5
GO:0010413	glucuronoxylan metabolic process	5
GO:0070592	cell wall polysaccharide biosynthetic process	5
GO:0051493	regulation of cytoskeleton organization	5
GO:0032271	regulation of protein polymerization	5
GO:0043254	regulation of protein complex assembly	5
GO:1900542	regulation of purine nucleotide metabolic process	5
GO:0009118	regulation of nucleoside metabolic process	5
GO:0030811	regulation of nucleotide catabolic process	5
GO:0033121	regulation of purine nucleotide catabolic process	5
GO:0044419	interspecies interaction between organisms	5
GO:0044403	symbiosis, encompassing mutualism through parasitism	5
GO:0009893	positive regulation of metabolic process	5
GO:0071395	cellular response to jasmonic acid stimulus	5
GO:0042127	regulation of cell proliferation	5
GO:0042254	ribosome biogenesis	5
GO:0009891	positive regulation of biosynthetic process	5
GO:0042364	water-soluble vitamin biosynthetic process	5
GO:0033124	regulation of GTP catabolic process	5
GO:0043087	regulation of GTPase activity	5
GO:0009867	jasmonic acid mediated signaling pathway	5
GO:0048508	embryonic meristem development	5
GO:0051321	meiotic cell cycle	5
GO:0030832	regulation of actin filament length	5
GO:0030833	regulation of actin filament polymerization	5
GO:0008064	regulation of actin polymerization or depolymerization	5
GO:0030041	actin filament polymerization	5
GO:0032956	regulation of actin cytoskeleton organization	5
GO:0032970	regulation of actin filament-based process	5
GO:1903047	mitotic cell cycle process	5
GO:0045786	negative regulation of cell cycle	5
GO:0022412	cellular process involved in reproduction in multicellular organism	5
GO:0016106	sesquiterpenoid biosynthetic process	5
GO:0006928	cellular component movement	5
GO:0043289	apocarotenoid biosynthetic process	5
GO:0034754	cellular hormone metabolic process	5
GO:0007346	regulation of mitotic cell cycle	5
GO:0016571	histone methylation	5
GO:0009743	response to carbohydrate	5
GO:0042744	hydrogen peroxide catabolic process	5
GO:0034470	ncRNA processing	5
GO:0072657	protein localization to membrane	5
GO:0090150	establishment of protein localization to membrane	5
GO:0065001	specification of axis polarity	5
GO:0050776	regulation of immune response	5
GO:0009108	coenzyme biosynthetic process	5
GO:0045088	regulation of innate immune response	5
GO:0007276	gamete generation	5
GO:0008380	RNA splicing	5
GO:0009073	aromatic amino acid family biosynthetic process	5
GO:0009798	axis specification	5
GO:0000226	microtubule cytoskeleton organization	5
GO:0006558	L-phenylalanine metabolic process	5
GO:1902221	erythrose 4-phosphate/phosphoenolpyruvate family amino acid metabolic process	5
GO:0070838	divalent metal ion transport	5
GO:0006714	sesquiterpenoid metabolic process	5
GO:0043450	alkene biosynthetic process	5
GO:0043449	cellular alkene metabolic process	5
GO:0009692	ethylene metabolic process	5
GO:0009693	ethylene biosynthetic process	5
GO:1900673	olefin metabolic process	5
GO:1900674	olefin biosynthetic process	5
GO:0009863	salicylic acid mediated signaling pathway	5
GO:0006007	glucose catabolic process	5
GO:0046365	monosaccharide catabolic process	5
GO:0019320	hexose catabolic process	5
GO:0051168	nuclear export	5
GO:0043288	apocarotenoid metabolic process	5
GO:0048449	floral organ formation	5
GO:0043603	cellular amide metabolic process	5
GO:0009566	fertilization	5
GO:0006997	nucleus organization	5
GO:0046364	monosaccharide biosynthetic process	5
GO:0009567	double fertilization forming a zygote and endosperm	5
GO:0016441	posttranscriptional gene silencing	5
GO:0034050	host programmed cell death induced by symbiont	5
GO:0043067	regulation of programmed cell death	5
GO:0009685	gibberellin metabolic process	5
GO:0009626	plant-type hypersensitive response	5
GO:0046903	secretion	5
GO:0006643	membrane lipid metabolic process	5
GO:0009561	megagametogenesis	5
GO:1901699	cellular response to nitrogen compound	5
GO:0010941	regulation of cell death	5
GO:0031047	gene silencing by RNA	5
GO:0046488	phosphatidylinositol metabolic process	5
GO:0051093	negative regulation of developmental process	5
GO:0006032	chitin catabolic process	4
GO:0046274	lignin catabolic process	4
GO:0006397	mRNA processing	4
GO:0009834	secondary cell wall biogenesis	4
GO:0051049	regulation of transport	4
GO:0007167	enzyme linked receptor protein signaling pathway	4
GO:0071369	cellular response to ethylene stimulus	4
GO:0010393	galacturonan metabolic process	4
GO:0032879	regulation of localization	4
GO:0006555	methionine metabolic process	4
GO:0009873	ethylene-activated signaling pathway	4
GO:0035821	modification of morphology or physiology of other organism	4
GO:0051567	histone H3-K9 methylation	4
GO:0048825	cotyledon development	4
GO:0045488	pectin metabolic process	4
GO:0061572	actin filament bundle organization	4
GO:0051017	actin filament bundle assembly	4
GO:1902593	single-organism nuclear import	4
GO:0044744	protein targeting to nucleus	4
GO:0006606	protein import into nucleus	4
GO:0051170	nuclear import	4
GO:0031325	positive regulation of cellular metabolic process	4
GO:0051056	regulation of small GTPase mediated signal transduction	4
GO:0007265	Ras protein signal transduction	4
GO:0046578	regulation of Ras protein signal transduction	4
GO:0006417	regulation of translation	4
GO:0031328	positive regulation of cellular biosynthetic process	4
GO:0006888	ER to Golgi vesicle-mediated transport	4
GO:0045333	cellular respiration	4
GO:0051817	modification of morphology or physiology of other organism involved in symbiotic interaction	4
GO:0044003	modification by symbiont of host morphology or physiology	4
GO:0009086	methionine biosynthetic process	4
GO:0045814	negative regulation of gene expression, epigenetic	4
GO:0034968	histone lysine methylation	4
GO:0009682	induced systemic resistance	4
GO:0006342	chromatin silencing	4
GO:0007018	microtubule-based movement	4
GO:0018208	peptidyl-proline modification	4
GO:0006414	translational elongation	4
GO:0032318	regulation of Ras GTPase activity	4
GO:0051130	positive regulation of cellular component organization	4
GO:0009560	embryo sac egg cell differentiation	4
GO:0007292	female gamete generation	4
GO:1902531	regulation of intracellular signal transduction	4
GO:0034976	response to endoplasmic reticulum stress	4
GO:0003333	amino acid transmembrane transport	4
GO:0009955	adaxial/abaxial pattern specification	4
GO:0010200	response to chitin	4
GO:0098586	cellular response to virus	4
GO:0052249	modulation of RNA levels in other organism involved in symbiotic interaction	4
GO:0009616	virus induced gene silencing	4
GO:0052018	modulation by symbiont of RNA levels in host	4
GO:0010050	vegetative phase change	4
GO:0019243	methylglyoxal catabolic process to D-lactate	4
GO:0006089	lactate metabolic process	4
GO:0009944	polarity specification of adaxial/abaxial axis	4
GO:0050657	nucleic acid transport	4
GO:0050658	RNA transport	4
GO:0006403	RNA localization	4
GO:0051236	establishment of RNA localization	4
GO:0003156	regulation of organ formation	4
GO:0006595	polyamine metabolic process	4
GO:0009060	aerobic respiration	4
GO:0031348	negative regulation of defense response	4
GO:0009069	serine family amino acid metabolic process	4
GO:0009943	adaxial/abaxial axis specification	4
GO:0006405	RNA export from nucleus	4
GO:0009690	cytokinin metabolic process	4
GO:1902645	tertiary alcohol biosynthetic process	4
GO:0009688	abscisic acid biosynthetic process	4
GO:0051596	methylglyoxal catabolic process	4
GO:0009438	methylglyoxal metabolic process	4
GO:0000165	MAPK cascade	4
GO:0009694	jasmonic acid metabolic process	4
GO:0006022	aminoglycan metabolic process	4
GO:0034285	response to disaccharide	4
GO:0010092	specification of organ identity	4
GO:0006302	double-strand break repair	4
GO:0009744	response to sucrose	4
GO:0033013	tetrapyrrole metabolic process	4
GO:2000027	regulation of organ morphogenesis	4
GO:0009742	brassinosteroid mediated signaling pathway	4
GO:0071367	cellular response to brassinosteroid stimulus	4
GO:0080135	regulation of cellular response to stress	4
GO:0051028	mRNA transport	4
GO:0009817	defense response to fungus, incompatible interaction	4
GO:0006778	porphyrin-containing compound metabolic process	4
GO:0000741	karyogamy	4
GO:0072524	pyridine-containing compound metabolic process	4
GO:0055082	cellular chemical homeostasis	4
GO:0006406	mRNA export from nucleus	4
GO:0006825	copper ion transport	4
GO:0010039	response to iron ion	4
GO:0019252	starch biosynthetic process	4
GO:1901071	glucosamine-containing compound metabolic process	4
GO:0006814	sodium ion transport	4
GO:0010363	regulation of plant-type hypersensitive response	4
GO:0019362	pyridine nucleotide metabolic process	4
GO:0008284	positive regulation of cell proliferation	4
GO:0046496	nicotinamide nucleotide metabolic process	4
GO:0048284	organelle fusion	4
GO:0010351	lithium ion transport	4
GO:0048545	response to steroid hormone	4
GO:0043401	steroid hormone mediated signaling pathway	4
GO:0071383	cellular response to steroid hormone stimulus	4
GO:0045493	xylan catabolic process	4
GO:0009862	systemic acquired resistance, salicylic acid mediated signaling pathway	4
GO:0043161	proteasome-mediated ubiquitin-dependent protein catabolic process	4
GO:0035194	posttranscriptional gene silencing by RNA	4
GO:0051606	detection of stimulus	4
GO:1902644	tertiary alcohol metabolic process	4
GO:0009687	abscisic acid metabolic process	4
GO:0006525	arginine metabolic process	4
GO:0007034	vacuolar transport	4
GO:0006304	DNA modification	4
GO:0044728	DNA methylation or demethylation	4
GO:0043647	inositol phosphate metabolic process	4
GO:0043543	protein acylation	4
GO:0006040	amino sugar metabolic process	4
GO:0006305	DNA alkylation	4
GO:0006306	DNA methylation	4
GO:0032940	secretion by cell	4
GO:0010498	proteasomal protein catabolic process	4
GO:0043094	cellular metabolic compound salvage	4
GO:0006399	tRNA metabolic process	4
GO:0045596	negative regulation of cell differentiation	4
GO:0010074	maintenance of meristem identity	4
GO:0048863	stem cell differentiation	4
GO:0010565	regulation of cellular ketone metabolic process	4
GO:0019827	stem cell maintenance	4
GO:0048864	stem cell development	4
GO:0045017	glycerolipid biosynthetic process	4
GO:0030422	production of siRNA involved in RNA interference	4
GO:0043331	response to dsRNA	4
GO:0070918	production of small RNA involved in gene silencing by RNA	4
GO:0031050	dsRNA fragmentation	4
GO:0071359	cellular response to dsRNA	4
GO:0016246	RNA interference	4
GO:0051240	positive regulation of multicellular organismal process	4
GO:0006664	glycolipid metabolic process	4
GO:0006026	aminoglycan catabolic process	4
GO:0006030	chitin metabolic process	4
GO:1901072	glucosamine-containing compound catabolic process	4
GO:0046348	amino sugar catabolic process	4
GO:0046271	phenylpropanoid catabolic process	4
GO:0080027	response to herbivore	3
GO:0048504	regulation of timing of organ formation	3
GO:0010315	auxin efflux	3
GO:0006596	polyamine biosynthetic process	3
GO:0097437	maintenance of dormancy	3
GO:0010231	maintenance of seed dormancy	3
GO:0019755	one-carbon compound transport	3
GO:0008216	spermidine metabolic process	3
GO:0043269	regulation of ion transport	3
GO:2000280	regulation of root development	3
GO:0015746	citrate transport	3
GO:0006986	response to unfolded protein	3
GO:0030968	endoplasmic reticulum unfolded protein response	3
GO:0034620	cellular response to unfolded protein	3
GO:0035967	cellular response to topologically incorrect protein	3
GO:0042430	indole-containing compound metabolic process	3
GO:0008295	spermidine biosynthetic process	3
GO:0009880	embryonic pattern specification	3
GO:0000375	RNA splicing, via transesterification reactions	3
GO:0043900	regulation of multi-organism process	3
GO:0000377	RNA splicing, via transesterification reactions with bulged adenosine as nucleophile	3
GO:0048445	carpel morphogenesis	3
GO:0042435	indole-containing compound biosynthetic process	3
GO:0007126	meiotic nuclear division	3
GO:0006862	nucleotide transport	3
GO:0009736	cytokinin-activated signaling pathway	3
GO:0071368	cellular response to cytokinin stimulus	3
GO:0000398	mRNA splicing, via spliceosome	3
GO:0009850	auxin metabolic process	3
GO:0043547	positive regulation of GTPase activity	3
GO:1901264	carbohydrate derivative transport	3
GO:0010604	positive regulation of macromolecule metabolic process	3
GO:0006346	methylation-dependent chromatin silencing	3
GO:0009226	nucleotide-sugar biosynthetic process	3
GO:0051173	positive regulation of nitrogen compound metabolic process	3
GO:0010628	positive regulation of gene expression	3
GO:0051345	positive regulation of hydrolase activity	3
GO:0032273	positive regulation of protein polymerization	3
GO:0051495	positive regulation of cytoskeleton organization	3
GO:0031334	positive regulation of protein complex assembly	3
GO:0045935	positive regulation of nucleobase-containing compound metabolic process	3
GO:0043090	amino acid import	3
GO:0045893	positive regulation of transcription, DNA-templated	3
GO:0006829	zinc ion transport	3
GO:0010557	positive regulation of macromolecule biosynthetic process	3
GO:0006536	glutamate metabolic process	3
GO:0009610	response to symbiotic fungus	3
GO:0009608	response to symbiont	3
GO:0010564	regulation of cell cycle process	3
GO:1902680	positive regulation of RNA biosynthetic process	3
GO:0051254	positive regulation of RNA metabolic process	3
GO:0010583	response to cyclopentenone	3
GO:0018958	phenol-containing compound metabolic process	3
GO:0006842	tricarboxylic acid transport	3
GO:0030838	positive regulation of actin filament polymerization	3
GO:0045010	actin nucleation	3
GO:1901990	regulation of mitotic cell cycle phase transition	3
GO:1901987	regulation of cell cycle phase transition	3
GO:0007178	transmembrane receptor protein serine/threonine kinase signaling pathway	3
GO:0051781	positive regulation of cell division	3
GO:1901991	negative regulation of mitotic cell cycle phase transition	3
GO:1901988	negative regulation of cell cycle phase transition	3
GO:0045841	negative regulation of mitotic metaphase/anaphase transition	3
GO:0045839	negative regulation of mitosis	3
GO:1902100	negative regulation of metaphase/anaphase transition of cell cycle	3
GO:0051784	negative regulation of nuclear division	3
GO:0006984	ER-nucleus signaling pathway	3
GO:0006857	oligopeptide transport	3
GO:0009070	serine family amino acid biosynthetic process	3
GO:0048511	rhythmic process	3
GO:0015749	monosaccharide transport	3
GO:0051604	protein maturation	3
GO:0022604	regulation of cell morphogenesis	3
GO:0015833	peptide transport	3
GO:0010212	response to ionizing radiation	3
GO:0010638	positive regulation of organelle organization	3
GO:0044770	cell cycle phase transition	3
GO:0044772	mitotic cell cycle phase transition	3
GO:0019852	L-ascorbic acid metabolic process	3
GO:0019853	L-ascorbic acid biosynthetic process	3
GO:0006835	dicarboxylic acid transport	3
GO:0000413	protein peptidyl-prolyl isomerization	3
GO:0006498	N-terminal protein lipidation	3
GO:0006499	N-terminal protein myristoylation	3
GO:0018377	protein myristoylation	3
GO:0009804	coumarin metabolic process	3
GO:0009805	coumarin biosynthetic process	3
GO:0010540	basipetal auxin transport	3
GO:0006099	tricarboxylic acid cycle	3
GO:0010218	response to far red light	3
GO:0031365	N-terminal protein amino acid modification	3
GO:0032957	inositol trisphosphate metabolic process	3
GO:0046688	response to copper ion	3
GO:0051510	regulation of unidimensional cell growth	3
GO:0009646	response to absence of light	3
GO:0006323	DNA packaging	3
GO:2000377	regulation of reactive oxygen species metabolic process	3
GO:0010639	negative regulation of organelle organization	3
GO:0051129	negative regulation of cellular component organization	3
GO:0006333	chromatin assembly or disassembly	3
GO:0006284	base-excision repair	3
GO:0016226	iron-sulfur cluster assembly	3
GO:0031163	metallo-sulfur cluster assembly	3
GO:0006873	cellular ion homeostasis	3
GO:0010022	meristem determinacy	3
GO:0007059	chromosome segregation	3
GO:0015748	organophosphate ester transport	3
GO:0009851	auxin biosynthetic process	3
GO:0030003	cellular cation homeostasis	3
GO:0010026	trichome differentiation	3
GO:0035725	sodium ion transmembrane transport	3
GO:0042181	ketone biosynthetic process	3
GO:0043069	negative regulation of programmed cell death	3
GO:0009581	detection of external stimulus	3
GO:0010948	negative regulation of cell cycle process	3
GO:0007623	circadian rhythm	3
GO:0043248	proteasome assembly	3
GO:0051788	response to misfolded protein	3
GO:0007091	metaphase/anaphase transition of mitotic cell cycle	3
GO:0044784	metaphase/anaphase transition of cell cycle	3
GO:0030071	regulation of mitotic metaphase/anaphase transition	3
GO:1902099	regulation of metaphase/anaphase transition of cell cycle	3
GO:0060548	negative regulation of cell death	3
GO:0009695	jasmonic acid biosynthetic process	3
GO:0033014	tetrapyrrole biosynthetic process	3
GO:0010152	pollen maturation	3
GO:0051783	regulation of nuclear division	3
GO:0010090	trichome morphogenesis	3
GO:0007088	regulation of mitosis	3
GO:0006875	cellular metal ion homeostasis	3
GO:0072662	protein localization to peroxisome	3
GO:0072663	establishment of protein localization to peroxisome	3
GO:0006625	protein targeting to peroxisome	3
GO:0010051	xylem and phloem pattern formation	3
GO:0043574	peroxisomal transport	3
GO:0001558	regulation of cell growth	3
GO:0080129	proteasome core complex assembly	3
GO:0007031	peroxisome organization	3
GO:0006518	peptide metabolic process	3
GO:0006090	pyruvate metabolic process	3
GO:0006779	porphyrin-containing compound biosynthetic process	3
GO:0042157	lipoprotein metabolic process	3
GO:0042158	lipoprotein biosynthetic process	3
GO:0006497	protein lipidation	3
GO:0009816	defense response to bacterium, incompatible interaction	3
GO:0006863	purine nucleobase transport	3
GO:0006740	NADPH regeneration	3
GO:0010093	specification of floral organ identity	3
GO:0090305	nucleic acid phosphodiester bond hydrolysis	3
GO:0002237	response to molecule of bacterial origin	3
GO:0006098	pentose-phosphate shunt	3
GO:0015851	nucleobase transport	3
GO:0006526	arginine biosynthetic process	3
GO:0034755	iron ion transmembrane transport	3
GO:0006739	NADP metabolic process	3
GO:0006749	glutathione metabolic process	3
GO:0009084	glutamine family amino acid biosynthetic process	3
GO:0009410	response to xenobiotic stimulus	3
GO:0070646	protein modification by small protein removal	3
GO:0019321	pentose metabolic process	3
GO:0048506	regulation of timing of meristematic phase transition	3
GO:0010286	heat acclimation	3
GO:0007568	aging	3
GO:0043650	dicarboxylic acid biosynthetic process	3
GO:0046777	protein autophosphorylation	3
GO:0009911	positive regulation of flower development	3
GO:2000243	positive regulation of reproductive process	3
GO:0009686	gibberellin biosynthetic process	3
GO:0009112	nucleobase metabolic process	3
GO:0006891	intra-Golgi vesicle-mediated transport	3
GO:0001666	response to hypoxia	3
GO:0070482	response to oxygen levels	3
GO:0036293	response to decreased oxygen levels	3
GO:0005985	sucrose metabolic process	3
GO:0007067	mitotic nuclear division	3
GO:0016102	diterpenoid biosynthetic process	3
GO:0043480	pigment accumulation in tissues	3
GO:0043481	anthocyanin accumulation in tissues in response to UV light	3
GO:0043473	pigmentation	3
GO:0043476	pigment accumulation	3
GO:0043478	pigment accumulation in response to UV light	3
GO:0043479	pigment accumulation in tissues in response to UV light	3
GO:0042631	cellular response to water deprivation	3
GO:0071462	cellular response to water stimulus	3
GO:0008033	tRNA processing	3
GO:0006096	glycolytic process	3
GO:0048582	positive regulation of post-embryonic development	3
GO:0048653	anther development	3
GO:0009875	pollen-pistil interaction	3
GO:0048544	recognition of pollen	3
GO:0008037	cell recognition	3
GO:0006065	UDP-glucuronate biosynthetic process	2
GO:0045597	positive regulation of cell differentiation	2
GO:0071918	urea transmembrane transport	2
GO:0015840	urea transport	2
GO:0045490	pectin catabolic process	2
GO:0098661	inorganic anion transmembrane transport	2
GO:0016104	triterpenoid biosynthetic process	2
GO:0006722	triterpenoid metabolic process	2
GO:0060321	acceptance of pollen	2
GO:0009953	dorsal/ventral pattern formation	2
GO:0048262	determination of dorsal/ventral asymmetry	2
GO:0048263	determination of dorsal identity	2
GO:0046836	glycolipid transport	2
GO:0042178	xenobiotic catabolic process	2
GO:0055088	lipid homeostasis	2
GO:0032851	positive regulation of Rab GTPase activity	2
GO:0018106	peptidyl-histidine phosphorylation	2
GO:0015800	acidic amino acid transport	2
GO:0015804	neutral amino acid transport	2
GO:0006995	cellular response to nitrogen starvation	2
GO:0046482	para-aminobenzoic acid metabolic process	2
GO:0010268	brassinosteroid homeostasis	2
GO:0048759	xylem vessel member cell differentiation	2
GO:0006775	fat-soluble vitamin metabolic process	2
GO:0042362	fat-soluble vitamin biosynthetic process	2
GO:0010189	vitamin E biosynthetic process	2
GO:0042360	vitamin E metabolic process	2
GO:0051791	medium-chain fatty acid metabolic process	2
GO:0051792	medium-chain fatty acid biosynthetic process	2
GO:0032313	regulation of Rab GTPase activity	2
GO:0032482	Rab protein signal transduction	2
GO:0032483	regulation of Rab protein signal transduction	2
GO:0010541	acropetal auxin transport	2
GO:0022610	biological adhesion	2
GO:0007155	cell adhesion	2
GO:0032320	positive regulation of Ras GTPase activity	2
GO:0048584	positive regulation of response to stimulus	2
GO:0000103	sulfate assimilation	2
GO:0007169	transmembrane receptor protein tyrosine kinase signaling pathway	2
GO:0009395	phospholipid catabolic process	2
GO:0002097	tRNA wobble base modification	2
GO:0002098	tRNA wobble uridine modification	2
GO:0043096	purine nucleobase salvage	2
GO:0080022	primary root development	2
GO:0006568	tryptophan metabolic process	2
GO:0006586	indolalkylamine metabolic process	2
GO:0031048	chromatin silencing by small RNA	2
GO:0006012	galactose metabolic process	2
GO:0010345	suberin biosynthetic process	2
GO:0042439	ethanolamine-containing compound metabolic process	2
GO:0006487	protein N-linked glycosylation	2
GO:0010332	response to gamma radiation	2
GO:0006563	L-serine metabolic process	2
GO:0071466	cellular response to xenobiotic stimulus	2
GO:0006805	xenobiotic metabolic process	2
GO:0043101	purine-containing compound salvage	2
GO:0043628	ncRNA 3'-end processing	2
GO:0006816	calcium ion transport	2
GO:0044764	multi-organism cellular process	2
GO:0071668	plant-type cell wall assembly	2
GO:0070726	cell wall assembly	2
GO:0010215	cellulose microfibril organization	2
GO:0055075	potassium ion homeostasis	2
GO:0032506	cytokinetic process	2
GO:0031497	chromatin assembly	2
GO:0009691	cytokinin biosynthetic process	2
GO:0010023	proanthocyanidin biosynthetic process	2
GO:0035435	phosphate ion transmembrane transport	2
GO:0000911	cytokinesis by cell plate formation	2
GO:1902410	mitotic cytokinetic process	2
GO:0000281	mitotic cytokinesis	2
GO:0031125	rRNA 3'-end processing	2
GO:0008300	isoprenoid catabolic process	2
GO:0010417	glucuronoxylan biosynthetic process	2
GO:0018871	1-aminocyclopropane-1-carboxylate metabolic process	2
GO:0042218	1-aminocyclopropane-1-carboxylate biosynthetic process	2
GO:0016072	rRNA metabolic process	2
GO:0030198	extracellular matrix organization	2
GO:0043062	extracellular structure organization	2
GO:0046470	phosphatidylcholine metabolic process	2
GO:0006097	glyoxylate cycle	2
GO:0006364	rRNA processing	2
GO:0016050	vesicle organization	2
GO:0006534	cysteine metabolic process	2
GO:0005991	trehalose metabolic process	2
GO:0007033	vacuole organization	2
GO:0010496	intercellular transport	2
GO:0010114	response to red light	2
GO:0046189	phenol-containing compound biosynthetic process	2
GO:0046487	glyoxylate metabolic process	2
GO:0030417	nicotianamine metabolic process	2
GO:0030418	nicotianamine biosynthetic process	2
GO:0072351	tricarboxylic acid biosynthetic process	2
GO:0042547	cell wall modification involved in multidimensional cell growth	2
GO:0032269	negative regulation of cellular protein metabolic process	2
GO:0051248	negative regulation of protein metabolic process	2
GO:0006900	membrane budding	2
GO:0009647	skotomorphogenesis	2
GO:0010305	leaf vascular tissue pattern formation	2
GO:0000394	RNA splicing, via endonucleolytic cleavage and ligation	2
GO:0005992	trehalose biosynthetic process	2
GO:0009740	gibberellic acid mediated signaling pathway	2
GO:0071370	cellular response to gibberellin stimulus	2
GO:0010476	gibberellin mediated signaling pathway	2
GO:0019344	cysteine biosynthetic process	2
GO:0045132	meiotic chromosome segregation	2
GO:0048236	plant-type spore development	2
GO:0042044	fluid transport	2
GO:0006833	water transport	2
GO:0055067	monovalent inorganic cation homeostasis	2
GO:0009312	oligosaccharide biosynthetic process	2
GO:0016115	terpenoid catabolic process	2
GO:0006020	inositol metabolic process	2
GO:0033865	nucleoside bisphosphate metabolic process	2
GO:0033875	ribonucleoside bisphosphate metabolic process	2
GO:0034032	purine nucleoside bisphosphate metabolic process	2
GO:0006887	exocytosis	2
GO:0006901	vesicle coating	2
GO:0048268	clathrin coat assembly	2
GO:0048598	embryonic morphogenesis	2
GO:0009556	microsporogenesis	2
GO:0009113	purine nucleobase biosynthetic process	2
GO:0071806	protein transmembrane transport	2
GO:0065002	intracellular protein transmembrane transport	2
GO:0031123	RNA 3'-end processing	2
GO:0007127	meiosis I	2
GO:0019632	shikimate metabolic process	2
GO:0046351	disaccharide biosynthetic process	2
GO:0031109	microtubule polymerization or depolymerization	2
GO:0010310	regulation of hydrogen peroxide metabolic process	2
GO:0006074	(1->3)-beta-D-glucan metabolic process	2
GO:0006075	(1->3)-beta-D-glucan biosynthetic process	2
GO:0030149	sphingolipid catabolic process	2
GO:0035265	organ growth	2
GO:0051052	regulation of DNA metabolic process	2
GO:0009746	response to hexose	2
GO:0034284	response to monosaccharide	2
GO:0007020	microtubule nucleation	2
GO:0046785	microtubule polymerization	2
GO:1901070	guanosine-containing compound biosynthetic process	2
GO:0006334	nucleosome assembly	2
GO:0034728	nucleosome organization	2
GO:0044743	intracellular protein transmembrane import	2
GO:0080092	regulation of pollen tube growth	2
GO:0010769	regulation of cell morphogenesis involved in differentiation	2
GO:0005983	starch catabolic process	2
GO:0043604	amide biosynthetic process	2
GO:0009831	plant-type cell wall modification involved in multidimensional cell growth	2
GO:0060284	regulation of cell development	2
GO:0030042	actin filament depolymerization	2
GO:0051261	protein depolymerization	2
GO:0046132	pyrimidine ribonucleoside biosynthetic process	2
GO:0046134	pyrimidine nucleoside biosynthetic process	2
GO:0071482	cellular response to light stimulus	2
GO:0071478	cellular response to radiation	2
GO:0046466	membrane lipid catabolic process	2
GO:2000030	regulation of response to red or far red light	2
GO:0022406	membrane docking	2
GO:0009828	plant-type cell wall loosening	2
GO:0016558	protein import into peroxisome matrix	2
GO:0046112	nucleobase biosynthetic process	2
GO:0008361	regulation of cell size	2
GO:0048278	vesicle docking	2
GO:0071824	protein-DNA complex subunit organization	2
GO:0065004	protein-DNA complex assembly	2
GO:0006743	ubiquinone metabolic process	2
GO:0006744	ubiquinone biosynthetic process	2
GO:0006879	cellular iron ion homeostasis	2
GO:0010582	floral meristem determinacy	2
GO:0010067	procambium histogenesis	2
GO:0006144	purine nucleobase metabolic process	2
GO:0070192	chromosome organization involved in meiosis	2
GO:0018202	peptidyl-histidine modification	2
GO:0006904	vesicle docking involved in exocytosis	2
GO:0072350	tricarboxylic acid metabolic process	2
GO:0035825	reciprocal DNA recombination	2
GO:1903046	meiotic cell cycle process	2
GO:0010648	negative regulation of cell communication	2
GO:0009968	negative regulation of signal transduction	2
GO:0023057	negative regulation of signaling	2
GO:0006112	energy reserve metabolic process	2
GO:0005977	glycogen metabolic process	2
GO:0005978	glycogen biosynthetic process	2
GO:0015693	magnesium ion transport	2
GO:0007131	reciprocal meiotic recombination	2
GO:0010338	leaf formation	2
GO:0046477	glycosylceramide catabolic process	2
GO:0046479	glycosphingolipid catabolic process	2
GO:0019377	glycolipid catabolic process	2
GO:0046514	ceramide catabolic process	2
GO:0006687	glycosphingolipid metabolic process	2
GO:0006677	glycosylceramide metabolic process	2
GO:1901661	quinone metabolic process	2
GO:1901663	quinone biosynthetic process	2
GO:0046219	indolalkylamine biosynthetic process	2
GO:0000162	tryptophan biosynthetic process	2
GO:0032312	regulation of ARF GTPase activity	2
GO:0009846	pollen germination	2
GO:0046856	phosphatidylinositol dephosphorylation	2
GO:0046839	phospholipid dephosphorylation	2
GO:0006821	chloride transport	2
GO:0032011	ARF protein signal transduction	2
GO:0032012	regulation of ARF protein signal transduction	2
GO:0046131	pyrimidine ribonucleoside metabolic process	2
GO:0006213	pyrimidine nucleoside metabolic process	2
GO:0009657	plastid organization	2
GO:0010193	response to ozone	2
GO:0051260	protein homooligomerization	2
GO:0010065	primary meristem tissue development	2
GO:0010256	endomembrane system organization	2
GO:0010374	stomatal complex development	2
GO:0090558	plant epidermis development	2
GO:0009582	detection of abiotic stimulus	2
GO:0009787	regulation of abscisic acid-activated signaling pathway	2
GO:1901419	regulation of response to alcohol	2
GO:0046398	UDP-glucuronate metabolic process	2
GO:0007129	synapsis	2
GO:0009583	detection of light stimulus	2
GO:0043624	cellular protein complex disassembly	2
GO:0052545	callose localization	2
GO:0033037	polysaccharide localization	2
GO:0006665	sphingolipid metabolic process	2
GO:0006189	'de novo' IMP biosynthetic process	2
GO:0046417	chorismate metabolic process	2
GO:0071826	ribonucleoprotein complex subunit organization	2
GO:0022618	ribonucleoprotein complex assembly	2
GO:0043241	protein complex disassembly	2
GO:0032984	macromolecular complex disassembly	2
GO:0022411	cellular component disassembly	2
GO:0019216	regulation of lipid metabolic process	2
GO:0007186	G-protein coupled receptor signaling pathway	2
GO:0006261	DNA-dependent DNA replication	2
GO:0043562	cellular response to nitrogen levels	2
GO:0019319	hexose biosynthetic process	2
GO:0009423	chorismate biosynthetic process	2
GO:0048768	root hair cell tip growth	2
GO:0010017	red or far-red light signaling pathway	2
GO:0071489	cellular response to red or far red light	2
GO:0007062	sister chromatid cohesion	2
GO:0007205	protein kinase C-activating G-protein coupled receptor signaling pathway	2
GO:0018904	ether metabolic process	2
GO:0006662	glycerol ether metabolic process	2
GO:0009612	response to mechanical stimulus	2
GO:0016311	dephosphorylation	2
GO:0006094	gluconeogenesis	2
GO:0046916	cellular transition metal ion homeostasis	2
GO:0007005	mitochondrion organization	2
GO:0031407	oxylipin metabolic process	2
GO:0035434	copper ion transmembrane transport	2
GO:0006949	syncytium formation	2
GO:0000023	maltose metabolic process	2
GO:0035195	gene silencing by miRNA	2
GO:0048573	photoperiodism, flowering	2
GO:0042138	meiotic DNA double-strand break formation	2
GO:0009081	branched-chain amino acid metabolic process	2
GO:0009962	regulation of flavonoid biosynthetic process	2
GO:0071577	zinc ion transmembrane transport	2
GO:0046040	IMP metabolic process	2
GO:0006188	IMP biosynthetic process	2
GO:0045927	positive regulation of growth	2
GO:0007000	nucleolus organization	2
GO:0006312	mitotic recombination	2
GO:0009585	red, far-red light phototransduction	2
GO:0007602	phototransduction	2
GO:0009648	photoperiodism	2
GO:0035196	production of miRNAs involved in gene silencing by miRNA	2
GO:0051235	maintenance of location	2
GO:0042168	heme metabolic process	2
GO:0046854	phosphatidylinositol phosphorylation	2
GO:0046834	lipid phosphorylation	2
GO:0051259	protein oligomerization	2
GO:0016126	sterol biosynthetic process	2
GO:0006672	ceramide metabolic process	2
GO:0006400	tRNA modification	2
GO:0071900	regulation of protein serine/threonine kinase activity	2
GO:0046451	diaminopimelate metabolic process	2
GO:0009085	lysine biosynthetic process	2
GO:0009089	lysine biosynthetic process via diaminopimelate	2
GO:0008654	phospholipid biosynthetic process	2
GO:0006553	lysine metabolic process	2
GO:0000085	mitotic G2 phase	2
GO:0000338	protein deneddylation	2
GO:0010388	cullin deneddylation	2
GO:0051325	interphase	2
GO:0051329	mitotic interphase	2
GO:0051319	G2 phase	2
GO:0034219	carbohydrate transmembrane transport	2
GO:0033517	myo-inositol hexakisphosphate metabolic process	2
GO:0010264	myo-inositol hexakisphosphate biosynthetic process	2
GO:0016579	protein deubiquitination	2
GO:0046173	polyol biosynthetic process	2
GO:0000038	very long-chain fatty acid metabolic process	2
GO:0046890	regulation of lipid biosynthetic process	2
GO:0043549	regulation of kinase activity	2
GO:0045859	regulation of protein kinase activity	2
GO:0032958	inositol phosphate biosynthetic process	2
GO:0046474	glycerophospholipid biosynthetic process	2
GO:0006783	heme biosynthetic process	2
GO:0016125	sterol metabolic process	2
GO:0042325	regulation of phosphorylation	2
GO:0051338	regulation of transferase activity	2
GO:0001932	regulation of protein phosphorylation	2
GO:0048510	regulation of timing of transition from vegetative to reproductive phase	2
GO:0060249	anatomical structure homeostasis	2
GO:0044848	biological phase	2
GO:0032200	telomere organization	2
GO:0000723	telomere maintenance	2
GO:0042398	cellular modified amino acid biosynthetic process	2
GO:0022403	cell cycle phase	2
GO:0031399	regulation of protein modification process	2
GO:0000079	regulation of cyclin-dependent protein serine/threonine kinase activity	2
GO:0046467	membrane lipid biosynthetic process	2
GO:1902600	hydrogen ion transmembrane transport	2
GO:0032508	DNA duplex unwinding	2
GO:0032392	DNA geometric change	2
GO:0009247	glycolipid biosynthetic process	2
GO:0009853	photorespiration	2
GO:0019760	glucosinolate metabolic process	2
GO:0019757	glycosinolate metabolic process	2
GO:0016143	S-glycoside metabolic process	2
GO:0015936	coenzyme A metabolic process	1
GO:0015696	ammonium transport	1
GO:0019761	glucosinolate biosynthetic process	1
GO:0080001	mucilage extrusion from seed coat	1
GO:0051365	cellular response to potassium ion starvation	1
GO:0009958	positive gravitropism	1
GO:0046102	inosine metabolic process	1
GO:0009435	NAD biosynthetic process	1
GO:0050826	response to freezing	1
GO:0071470	cellular response to osmotic stress	1
GO:0046949	fatty-acyl-CoA biosynthetic process	1
GO:0035337	fatty-acyl-CoA metabolic process	1
GO:0032409	regulation of transporter activity	1
GO:0022898	regulation of transmembrane transporter activity	1
GO:0010359	regulation of anion channel activity	1
GO:0032412	regulation of ion transmembrane transporter activity	1
GO:0042126	nitrate metabolic process	1
GO:0042128	nitrate assimilation	1
GO:2001057	reactive nitrogen species metabolic process	1
GO:0010150	leaf senescence	1
GO:0046085	adenosine metabolic process	1
GO:0042775	mitochondrial ATP synthesis coupled electron transport	1
GO:0006528	asparagine metabolic process	1
GO:0006529	asparagine biosynthetic process	1
GO:0015802	basic amino acid transport	1
GO:0002213	defense response to insect	1
GO:0009900	dehiscence	1
GO:0071616	acyl-CoA biosynthetic process	1
GO:0035384	thioester biosynthetic process	1
GO:0016121	carotene catabolic process	1
GO:0046247	terpene catabolic process	1
GO:0010143	cutin biosynthetic process	1
GO:0015791	polyol transport	1
GO:0016032	viral process	1
GO:0050688	regulation of defense response to virus	1
GO:0002697	regulation of immune effector process	1
GO:0006275	regulation of DNA replication	1
GO:0009637	response to blue light	1
GO:0009683	indoleacetic acid metabolic process	1
GO:0071461	cellular response to redox state	1
GO:0052314	phytoalexin metabolic process	1
GO:0009861	jasmonic acid and ethylene-dependent systemic resistance	1
GO:0010731	protein glutathionylation	1
GO:0045047	protein targeting to ER	1
GO:0072599	establishment of protein localization to endoplasmic reticulum	1
GO:0010232	vascular transport	1
GO:0010233	phloem transport	1
GO:0010048	vernalization response	1
GO:0034762	regulation of transmembrane transport	1
GO:0034765	regulation of ion transmembrane transport	1
GO:0015813	L-glutamate transport	1
GO:0009967	positive regulation of signal transduction	1
GO:0023056	positive regulation of signaling	1
GO:0010262	somatic embryogenesis	1
GO:0031537	regulation of anthocyanin metabolic process	1
GO:0042773	ATP synthesis coupled electron transport	1
GO:0010160	formation of organ boundary	1
GO:0048859	formation of anatomical boundary	1
GO:0009684	indoleacetic acid biosynthetic process	1
GO:0033356	UDP-L-arabinose metabolic process	1
GO:0019310	inositol catabolic process	1
GO:0010214	seed coat development	1
GO:0006613	cotranslational protein targeting to membrane	1
GO:0006614	SRP-dependent cotranslational protein targeting to membrane	1
GO:0015708	silicate transport	1
GO:0010018	far-red light signaling pathway	1
GO:0071490	cellular response to far red light	1
GO:0036294	cellular response to decreased oxygen levels	1
GO:0071453	cellular response to oxygen levels	1
GO:0071456	cellular response to hypoxia	1
GO:0034059	response to anoxia	1
GO:0055068	cobalt ion homeostasis	1
GO:0010647	positive regulation of cell communication	1
GO:0046499	S-adenosylmethioninamine metabolic process	1
GO:0006597	spermine biosynthetic process	1
GO:0006557	S-adenosylmethioninamine biosynthetic process	1
GO:0008215	spermine metabolic process	1
GO:0045489	pectin biosynthetic process	1
GO:0006401	RNA catabolic process	1
GO:0006265	DNA topological change	1
GO:0010495	long-distance posttranscriptional gene silencing	1
GO:0050687	negative regulation of defense response to virus	1
GO:0002698	negative regulation of immune effector process	1
GO:0045848	positive regulation of nitrogen utilization	1
GO:0015793	glycerol transport	1
GO:0046160	heme a metabolic process	1
GO:0006784	heme a biosynthetic process	1
GO:0016093	polyprenol metabolic process	1
GO:0016094	polyprenol biosynthetic process	1
GO:0019348	dolichol metabolic process	1
GO:0019408	dolichol biosynthetic process	1
GO:0015807	L-amino acid transport	1
GO:0043103	hypoxanthine salvage	1
GO:0006154	adenosine catabolic process	1
GO:0046101	hypoxanthine biosynthetic process	1
GO:0046103	inosine biosynthetic process	1
GO:0042732	D-xylose metabolic process	1
GO:0006119	oxidative phosphorylation	1
GO:0015780	nucleotide-sugar transport	1
GO:0051501	diterpene phytoalexin metabolic process	1
GO:0009789	positive regulation of abscisic acid-activated signaling pathway	1
GO:1901421	positive regulation of response to alcohol	1
GO:0009895	negative regulation of catabolic process	1
GO:0010507	negative regulation of autophagy	1
GO:0031330	negative regulation of cellular catabolic process	1
GO:0090501	RNA phosphodiester bond hydrolysis	1
GO:0046108	uridine metabolic process	1
GO:0006535	cysteine biosynthetic process from serine	1
GO:0090333	regulation of stomatal closure	1
GO:0046209	nitric oxide metabolic process	1
GO:0006809	nitric oxide biosynthetic process	1
GO:0009635	response to herbicide	1
GO:0070417	cellular response to cold	1
GO:0072525	pyridine-containing compound biosynthetic process	1
GO:0010260	organ senescence	1
GO:2000024	regulation of leaf development	1
GO:0015850	organic hydroxy compound transport	1
GO:0019359	nicotinamide nucleotide biosynthetic process	1
GO:0019742	pentacyclic triterpenoid metabolic process	1
GO:0019745	pentacyclic triterpenoid biosynthetic process	1
GO:0000469	cleavage involved in rRNA processing	1
GO:0010191	mucilage metabolic process	1
GO:0006730	one-carbon metabolic process	1
GO:0016124	xanthophyll catabolic process	1
GO:0016110	tetraterpenoid catabolic process	1
GO:0016118	carotenoid catabolic process	1
GO:0009714	chalcone metabolic process	1
GO:0009715	chalcone biosynthetic process	1
GO:0015824	proline transport	1
GO:0048829	root cap development	1
GO:0042787	protein ubiquitination involved in ubiquitin-dependent protein catabolic process	1
GO:0048453	sepal formation	1
GO:0048447	sepal morphogenesis	1
GO:0032042	mitochondrial DNA metabolic process	1
GO:0046109	uridine biosynthetic process	1
GO:0006515	misfolded or incompletely synthesized protein catabolic process	1
GO:0052547	regulation of peptidase activity	1
GO:0010466	negative regulation of peptidase activity	1
GO:0030162	regulation of proteolysis	1
GO:0072337	modified amino acid transport	1
GO:0009638	phototropism	1
GO:0010563	negative regulation of phosphorus metabolic process	1
GO:0045936	negative regulation of phosphate metabolic process	1
GO:0042726	flavin-containing compound metabolic process	1
GO:0022904	respiratory electron transport chain	1
GO:0072506	trivalent inorganic anion homeostasis	1
GO:0055062	phosphate ion homeostasis	1
GO:0048451	petal formation	1
GO:0048446	petal morphogenesis	1
GO:0006892	post-Golgi vesicle-mediated transport	1
GO:0006896	Golgi to vacuole transport	1
GO:0070925	organelle assembly	1
GO:0040009	regulation of growth rate	1
GO:0046622	positive regulation of organ growth	1
GO:0071322	cellular response to carbohydrate stimulus	1
GO:0046083	adenine metabolic process	1
GO:0046084	adenine biosynthetic process	1
GO:0006168	adenine salvage	1
GO:0042326	negative regulation of phosphorylation	1
GO:0051814	movement in other organism involved in symbiotic interaction	1
GO:1902586	multi-organism intercellular transport	1
GO:0044766	multi-organism transport	1
GO:0046794	transport of virus	1
GO:0046740	transport of virus in host, cell to cell	1
GO:0046739	transport of virus in multicellular host	1
GO:0052192	movement in environment of other organism involved in symbiotic interaction	1
GO:0052126	movement in host environment	1
GO:0044000	movement in host	1
GO:0009696	salicylic acid metabolic process	1
GO:0034314	Arp2/3 complex-mediated actin nucleation	1
GO:0016578	histone deubiquitination	1
GO:0031349	positive regulation of defense response	1
GO:0010044	response to aluminum ion	1
GO:0080162	intracellular auxin transport	1
GO:0006571	tyrosine biosynthetic process	1
GO:0090332	stomatal closure	1
GO:0010199	organ boundary specification between lateral organs and the meristem	1
GO:0071941	nitrogen cycle metabolic process	1
GO:0001933	negative regulation of protein phosphorylation	1
GO:0033477	S-methylmethionine metabolic process	1
GO:0033528	S-methylmethionine cycle	1
GO:0000002	mitochondrial genome maintenance	1
GO:0018298	protein-chromophore linkage	1
GO:0034453	microtubule anchoring	1
GO:0008285	negative regulation of cell proliferation	1
GO:0006914	autophagy	1
GO:0044786	cell cycle DNA replication	1
GO:0051938	L-glutamate import	1
GO:0006469	negative regulation of protein kinase activity	1
GO:0033673	negative regulation of kinase activity	1
GO:0051348	negative regulation of transferase activity	1
GO:1901616	organic hydroxy compound catabolic process	1
GO:0046164	alcohol catabolic process	1
GO:0070588	calcium ion transmembrane transport	1
GO:0009756	carbohydrate mediated signaling	1
GO:0010182	sugar mediated signaling pathway	1
GO:0046174	polyol catabolic process	1
GO:0010337	regulation of salicylic acid metabolic process	1
GO:0070972	protein localization to endoplasmic reticulum	1
GO:0032350	regulation of hormone metabolic process	1
GO:0015976	carbon utilization	1
GO:0010252	auxin homeostasis	1
GO:0015843	methylammonium transport	1
GO:0019674	NAD metabolic process	1
GO:0010497	plasmodesmata-mediated intercellular transport	1
GO:0071901	negative regulation of protein serine/threonine kinase activity	1
GO:0042023	DNA endoreduplication	1
GO:0017145	stem cell division	1
GO:0009625	response to insect	1
GO:0015994	chlorophyll metabolic process	1
GO:0015798	myo-inositol transport	1
GO:0006564	L-serine biosynthetic process	1
GO:0006269	DNA replication, synthesis of RNA primer	1
GO:0034035	purine ribonucleoside bisphosphate metabolic process	1
GO:0015969	guanosine tetraphosphate metabolic process	1
GO:0009298	GDP-mannose biosynthetic process	1
GO:0019720	Mo-molybdopterin cofactor metabolic process	1
GO:0043545	molybdopterin cofactor metabolic process	1
GO:0006777	Mo-molybdopterin cofactor biosynthetic process	1
GO:0051189	prosthetic group metabolic process	1
GO:0032324	molybdopterin cofactor biosynthetic process	1
GO:0048464	flower calyx development	1
GO:0048442	sepal development	1
GO:0031577	spindle checkpoint	1
GO:0007093	mitotic cell cycle checkpoint	1
GO:0007094	mitotic spindle assembly checkpoint	1
GO:0071173	spindle assembly checkpoint	1
GO:0071174	mitotic spindle checkpoint	1
GO:0051346	negative regulation of hydrolase activity	1
GO:0017148	negative regulation of translation	1
GO:0071836	nectar secretion	1
GO:0006552	leucine catabolic process	1
GO:0010201	response to continuous far red light stimulus by the high-irradiance response system	1
GO:0010203	response to very low fluence red light stimulus	1
GO:0010046	response to mycotoxin	1
GO:0009750	response to fructose	1
GO:0048552	regulation of metalloenzyme activity	1
GO:0048554	positive regulation of metalloenzyme activity	1
GO:0015757	galactose transport	1
GO:0015884	folic acid transport	1
GO:0051180	vitamin transport	1
GO:0010225	response to UV-C	1
GO:0097468	programmed cell death in response to reactive oxygen species	1
GO:0006426	glycyl-tRNA aminoacylation	1
GO:0010081	regulation of inflorescence meristem growth	1
GO:0010450	inflorescence meristem growth	1
GO:0090502	RNA phosphodiester bond hydrolysis, endonucleolytic	1
GO:0000478	endonucleolytic cleavage involved in rRNA processing	1
GO:0015795	sorbitol transport	1
GO:0015797	mannitol transport	1
GO:0015750	pentose transport	1
GO:0015752	D-ribose transport	1
GO:0015753	D-xylose transport	1
GO:0031400	negative regulation of protein modification process	1
GO:1901600	strigolactone metabolic process	1
GO:1901601	strigolactone biosynthetic process	1
GO:1901334	lactone metabolic process	1
GO:1901336	lactone biosynthetic process	1
GO:0046939	nucleotide phosphorylation	1
GO:0043446	cellular alkane metabolic process	1
GO:0043447	alkane biosynthetic process	1
GO:0019363	pyridine nucleotide biosynthetic process	1
GO:0052646	alditol phosphate metabolic process	1
GO:0032102	negative regulation of response to external stimulus	1
GO:0002832	negative regulation of response to biotic stimulus	1
GO:0043901	negative regulation of multi-organism process	1
GO:0009595	detection of biotic stimulus	1
GO:0015766	disaccharide transport	1
GO:0015772	oligosaccharide transport	1
GO:0006301	postreplication repair	1
GO:0072512	trivalent inorganic cation transport	1
GO:0015690	aluminum cation transport	1
GO:0045827	negative regulation of isoprenoid metabolic process	1
GO:0010371	regulation of gibberellin biosynthetic process	1
GO:0010373	negative regulation of gibberellin biosynthetic process	1
GO:0015819	lysine transport	1
GO:0015809	arginine transport	1
GO:0019511	peptidyl-proline hydroxylation	1
GO:0018401	peptidyl-proline hydroxylation to 4-hydroxy-L-proline	1
GO:0018126	protein hydroxylation	1
GO:0019471	4-hydroxyproline metabolic process	1
GO:0010506	regulation of autophagy	1
GO:0051775	response to redox state	1
GO:0051552	flavone metabolic process	1
GO:0051553	flavone biosynthetic process	1
GO:0051554	flavonol metabolic process	1
GO:0051555	flavonol biosynthetic process	1
GO:0031540	regulation of anthocyanin biosynthetic process	1
GO:0046036	CTP metabolic process	1
GO:0006241	CTP biosynthetic process	1
GO:0017126	nucleologenesis	1
GO:0010346	shoot axis formation	1
GO:0010223	secondary shoot formation	1
GO:0001763	morphogenesis of a branching structure	1
GO:0045089	positive regulation of innate immune response	1
GO:0002684	positive regulation of immune system process	1
GO:0050778	positive regulation of immune response	1
GO:0010032	meiotic chromosome condensation	1
GO:0009132	nucleoside diphosphate metabolic process	1
GO:0045487	gibberellin catabolic process	1
GO:0016103	diterpenoid catabolic process	1
GO:0009820	alkaloid metabolic process	1
GO:0009821	alkaloid biosynthetic process	1
GO:0036474	cell death in response to hydrogen peroxide	1
GO:0010421	hydrogen peroxide-mediated programmed cell death	1
GO:0009052	pentose-phosphate shunt, non-oxidative branch	1
GO:0046037	GMP metabolic process	1
GO:0006177	GMP biosynthetic process	1
GO:2000025	regulation of leaf formation	1
GO:0010084	specification of organ axis polarity	1
GO:1901371	regulation of leaf morphogenesis	1
GO:1900618	regulation of shoot system morphogenesis	1
GO:0002253	activation of immune response	1
GO:0002218	activation of innate immune response	1
GO:0046713	borate transport	1
GO:0034605	cellular response to heat	1
GO:0034661	ncRNA catabolic process	1
GO:0006680	glucosylceramide catabolic process	1
GO:0006678	glucosylceramide metabolic process	1
GO:0010103	stomatal complex morphogenesis	1
GO:0010411	xyloglucan metabolic process	1
GO:0070297	regulation of phosphorelay signal transduction system	1
GO:0010104	regulation of ethylene-activated signaling pathway	1
GO:0046184	aldehyde biosynthetic process	1
GO:0019673	GDP-mannose metabolic process	1
GO:0006885	regulation of pH	1
GO:0042727	flavin-containing compound biosynthetic process	1
GO:0006771	riboflavin metabolic process	1
GO:0009231	riboflavin biosynthetic process	1
GO:0009970	cellular response to sulfate starvation	1
GO:0006723	cuticle hydrocarbon biosynthetic process	1
GO:0009148	pyrimidine nucleoside triphosphate biosynthetic process	1
GO:0009208	pyrimidine ribonucleoside triphosphate metabolic process	1
GO:0009209	pyrimidine ribonucleoside triphosphate biosynthetic process	1
GO:0006071	glycerol metabolic process	1
GO:0052542	defense response by callose deposition	1
GO:0016122	xanthophyll metabolic process	1
GO:0007135	meiosis II	1
GO:0044070	regulation of anion transport	1
GO:0009445	putrescine metabolic process	1
GO:0009446	putrescine biosynthetic process	1
GO:0035445	borate transmembrane transport	1
GO:0009147	pyrimidine nucleoside triphosphate metabolic process	1
GO:0016556	mRNA modification	1
GO:0009083	branched-chain amino acid catabolic process	1
GO:0009641	shade avoidance	1
GO:0010586	miRNA metabolic process	1
GO:0046620	regulation of organ growth	1
GO:0015740	C4-dicarboxylate transport	1
GO:0002683	negative regulation of immune system process	1
GO:0015991	ATP hydrolysis coupled proton transport	1
GO:0015988	energy coupled proton transmembrane transport, against electrochemical gradient	1
GO:0002229	defense response to oomycetes	1
GO:0015695	organic cation transport	1
GO:0010352	lithium ion export	1
GO:0031146	SCF-dependent proteasomal ubiquitin-dependent protein catabolic process	1
GO:0006801	superoxide metabolic process	1
GO:0002831	regulation of response to biotic stimulus	1
GO:0035444	nickel cation transmembrane transport	1
GO:0006824	cobalt ion transport	1
GO:0015675	nickel cation transport	1
GO:0046100	hypoxanthine metabolic process	1
GO:0001778	plasma membrane repair	1
GO:0042060	wound healing	1
GO:0001676	long-chain fatty acid metabolic process	1
GO:0046051	UTP metabolic process	1
GO:0006165	nucleoside diphosphate phosphorylation	1
GO:0006183	GTP biosynthetic process	1
GO:0006228	UTP biosynthetic process	1
GO:0000819	sister chromatid segregation	1
GO:0000460	maturation of 5.8S rRNA	1
GO:0000461	endonucleolytic cleavage to generate mature 3'-end of SSU-rRNA from (SSU-rRNA, 5.8S rRNA, LSU-rRNA)	1
GO:0000466	maturation of 5.8S rRNA from tricistronic rRNA transcript (SSU-rRNA, 5.8S rRNA, LSU-rRNA)	1
GO:0000479	endonucleolytic cleavage of tricistronic rRNA transcript (SSU-rRNA, 5.8S rRNA, LSU-rRNA)	1
GO:0000447	endonucleolytic cleavage in ITS1 to separate SSU-rRNA from 5.8S rRNA and LSU-rRNA from tricistronic rRNA transcript (SSU-rRNA, 5.8S rRNA, LSU-rRNA)	1
GO:0019400	alditol metabolic process	1
GO:0042214	terpene metabolic process	1
GO:1902023	L-arginine transport	1
GO:0090467	arginine import	1
GO:0043091	L-arginine import	1
GO:0043092	L-amino acid import	1
GO:0071241	cellular response to inorganic substance	1
GO:0032101	regulation of response to external stimulus	1
GO:0009956	radial pattern formation	1
GO:1902170	cellular response to reactive nitrogen species	1
GO:0071219	cellular response to molecule of bacterial origin	1
GO:0071732	cellular response to nitric oxide	1
GO:0030261	chromosome condensation	1
GO:0002679	respiratory burst involved in defense response	1
GO:0009065	glutamine family amino acid catabolic process	1
GO:0006021	inositol biosynthetic process	1
GO:0055046	microgametogenesis	1
GO:0045930	negative regulation of mitotic cell cycle	1
GO:0010088	phloem development	1
GO:0036473	cell death in response to oxidative stress	1
GO:0017006	protein-tetrapyrrole linkage	1
GO:0010821	regulation of mitochondrion organization	1
GO:0006264	mitochondrial DNA replication	1
GO:0070407	oxidation-dependent protein catabolic process	1
GO:0090296	regulation of mitochondrial DNA replication	1
GO:0051131	chaperone-mediated protein complex assembly	1
GO:1901858	regulation of mitochondrial DNA metabolic process	1
GO:0045143	homologous chromosome segregation	1
GO:0040011	locomotion	1
GO:0015743	malate transport	1
GO:0006551	leucine metabolic process	1
GO:0010265	SCF complex assembly	1
GO:0071731	response to nitric oxide	1
GO:0015770	sucrose transport	1
GO:0006570	tyrosine metabolic process	1
GO:0045736	negative regulation of cyclin-dependent protein serine/threonine kinase activity	1
GO:0046835	carbohydrate phosphorylation	1
GO:0048359	mucilage metabolic process involved in seed coat development	1
GO:0043455	regulation of secondary metabolic process	1
GO:0015837	amine transport	1
GO:0048232	male gamete generation	1
GO:0006446	regulation of translational initiation	1
GO:0055122	response to very low light intensity stimulus	1
GO:0060776	simple leaf morphogenesis	1
GO:0009823	cytokinin catabolic process	1
GO:0042447	hormone catabolic process	1
GO:1902932	positive regulation of alcohol biosynthetic process	1
GO:0045828	positive regulation of isoprenoid metabolic process	1
GO:0045834	positive regulation of lipid metabolic process	1
GO:0046889	positive regulation of lipid biosynthetic process	1
GO:0010116	positive regulation of abscisic acid biosynthetic process	1
GO:0010451	floral meristem growth	1
GO:0030004	cellular monovalent inorganic cation homeostasis	1
GO:0042255	ribosome assembly	1
GO:0033157	regulation of intracellular protein transport	1
GO:0090316	positive regulation of intracellular protein transport	1
GO:0046822	regulation of nucleocytoplasmic transport	1
GO:0046824	positive regulation of nucleocytoplasmic transport	1
GO:0046825	regulation of protein export from nucleus	1
GO:0046827	positive regulation of protein export from nucleus	1
GO:0051222	positive regulation of protein transport	1
GO:0032388	positive regulation of intracellular transport	1
GO:0010080	regulation of floral meristem growth	1
GO:0016119	carotene metabolic process	1
GO:1990169	stress response to copper ion	1
GO:0010273	detoxification of copper ion	1
GO:0008645	hexose transport	1
GO:2000069	regulation of post-embryonic root development	1
GO:0030048	actin filament-based movement	1
GO:0006527	arginine catabolic process	1
GO:0006768	biotin metabolic process	1
GO:0009102	biotin biosynthetic process	1
GO:0034389	lipid particle organization	1
GO:0051050	positive regulation of transport	1
GO:0010587	miRNA catabolic process	1
GO:0070601	centromeric sister chromatid cohesion	1
GO:0008608	attachment of spindle microtubules to kinetochore	1
GO:0051316	attachment of spindle microtubules to kinetochore involved in meiotic chromosome segregation	1
GO:0051455	attachment of spindle microtubules to kinetochore involved in homologous chromosome segregation	1
GO:0051754	meiotic sister chromatid cohesion, centromeric	1
GO:0010077	maintenance of inflorescence meristem identity	1
GO:0080165	callose deposition in phloem sieve plate	1
GO:0019740	nitrogen utilization	1
GO:0006808	regulation of nitrogen utilization	1
GO:0033587	shikimate biosynthetic process	1
GO:0019217	regulation of fatty acid metabolic process	1
GO:0010086	embryonic root morphogenesis	1
GO:0015758	glucose transport	1
GO:0055081	anion homeostasis	1
GO:0072489	methylammonium transmembrane transport	1
GO:0051055	negative regulation of lipid biosynthetic process	1
GO:0045833	negative regulation of lipid metabolic process	1
GO:0006787	porphyrin-containing compound catabolic process	1
GO:0051187	cofactor catabolic process	1
GO:0033015	tetrapyrrole catabolic process	1
GO:0006560	proline metabolic process	1
GO:0010528	regulation of transposition	1
GO:0010529	negative regulation of transposition	1
GO:0015853	adenine transport	1
GO:0015854	guanine transport	1
GO:0010588	cotyledon vascular tissue pattern formation	1
GO:0006658	phosphatidylserine metabolic process	1
GO:0006659	phosphatidylserine biosynthetic process	1
GO:0051645	Golgi localization	1
GO:0060151	peroxisome localization	1
GO:0071450	cellular response to oxygen radical	1
GO:0071451	cellular response to superoxide	1
GO:0019430	removal of superoxide radicals	1
GO:0000724	double-strand break repair via homologous recombination	1
GO:0000725	recombinational repair	1
GO:0030007	cellular potassium ion homeostasis	1
GO:0000075	cell cycle checkpoint	1
GO:0006546	glycine catabolic process	1
GO:0097501	stress response to metal ion	1
GO:0009584	detection of visible light	1
GO:0009749	response to glucose	1
GO:1902930	regulation of alcohol biosynthetic process	1
GO:0045730	respiratory burst	1
GO:0043038	amino acid activation	1
GO:0043039	tRNA aminoacylation	1
GO:0006123	mitochondrial electron transport, cytochrome c to oxygen	1
GO:0015786	UDP-glucose transport	1
[truncated: 174 more rows]

## Sheet: List of coexpression genes
Table S6. Gene list and GO annotation of coexpression genes with CL flower development genes.
from Node	to Node
CsNAC127	CsNAC025
CsNAC105	CsNAC014
CsNAC105	CsNAC028
CsNAC061	CsNAC127
CsNAC128	CCG045204.1
CsNAC128	CCG045727.1
CsNAC128	CCG054072.1
CsNAC128	CCG053332.1
CsNAC128	CCG048052.1
CsNAC128	CCG045444.1
CsNAC128	CCG045769.1
CsNAC128	CCG048417.1
CsNAC128	CCG047489.1
CsNAC128	CCG053317.1
CsNAC128	CCG054244.1
CsNAC128	CCG051982.1
CsNAC128	CCG051313.1
CsNAC128	CCG049991.1
CsNAC128	CCG048054.1
CsNAC128	CCG048638.1
CsNAC128	CCG053581.1
CsNAC128	CCG049420.5
CsNAC128	CCG050379.1
CsNAC128	CCG048617.1
CsNAC128	CCG050235.2
CsNAC128	CCG046956.1
CsNAC128	CCG052341.1
CsNAC128	CCG050980.1
CsNAC128	CCG053602.1
CsNAC128	CCG048050.1
CsNAC128	CCG050642.1
CsNAC128	CCG051698.1
CsNAC128	CCG053813.1
CsNAC128	CCG051788.1
CsNAC128	CCG050682.1
CsNAC128	CCG051563.1
CsNAC128	CCG053830.1
CsNAC128	CCG052526.1
CsNAC128	CCG046790.2
CsNAC128	CCG049088.1
CsNAC128	CCG053288.1
CsNAC128	CCG052183.1
CsNAC128	CCG046635.1
CsNAC128	CCG050774.1
CsNAC128	CCG050767.1
CsNAC128	CCG047963.2
CsNAC128	CCG048405.1
CsNAC128	CCG044443.2
CsNAC128	CCG043765.1
CsNAC128	CCG043394.2
CsNAC128	CCG043342.1
CsNAC128	CCG043251.1
CsNAC128	CCG043091.1
CsNAC128	CCG042932.1
CsNAC128	CCG042870.1
CsNAC128	CCG042765.1
CsNAC128	CCG042750.1
CsNAC128	CCG042509.1
CsNAC128	CCG042118.1
CsNAC128	CCG041851.1
CsNAC128	CCG041725.2
CsNAC128	CCG041056.1
CsNAC128	CCG040983.1
CsNAC128	CCG040903.2
CsNAC128	CCG040374.3
CsNAC128	CCG040372.1
CsNAC128	CCG040348.1
CsNAC128	CCG040212.1
CsNAC128	CCG040176.1
CsNAC128	CCG039892.1
CsNAC128	CCG039887.2
CsNAC128	CCG039817.1
CsNAC128	CCG039747.1
CsNAC128	CCG039643.1
CsNAC128	CCG039493.1
CsNAC128	CCG039318.1
CsNAC128	CCG039214.1
CsNAC128	CCG039162.1
CsNAC128	CCG039069.1
CsNAC128	CCG038844.1
CsNAC128	CCG038835.1
CsNAC128	CCG038534.1
CsNAC128	CCG038465.1
CsNAC128	CCG038253.1
CsNAC128	CCG038248.1
CsNAC128	CCG038109.2
CsNAC128	CCG038070.1
CsNAC128	CCG037978.1
CsNAC128	CCG037824.2
CsNAC128	CCG037728.1
CsNAC128	CCG037258.1
CsNAC128	CCG037232.1
CsNAC128	CCG037226.1
CsNAC128	CCG036903.1
CsNAC128	CCG036826.1
CsNAC128	CCG036730.1
CsNAC128	CCG036673.1
CsNAC128	CCG036215.2
CsNAC128	CCG035953.1
CsNAC128	CCG035945.2
CsNAC128	CCG035915.1
CsNAC128	CCG035849.2
CsNAC128	CCG035173.1
CsNAC128	CCG035088.1
CsNAC128	CCG035081.1
CsNAC128	CCG035050.1
CsNAC128	CCG034125.1
CsNAC128	CCG033878.1
CsNAC128	CCG033544.1
CsNAC128	CCG032982.1
CsNAC128	CCG032935.1
CsNAC128	CCG032575.1
CsNAC128	CCG032463.1
CsNAC128	CCG031837.3
CsNAC128	CCG031807.1
CsNAC128	CCG031786.2
CsNAC128	CCG031730.1
CsNAC128	CCG031518.1
CsNAC128	CCG031513.2
CsNAC128	CCG031120.3
CsNAC128	CCG030904.1
CsNAC128	CCG030796.1
CsNAC128	CCG030596.1
CsNAC128	CCG030557.1
CsNAC128	CCG030487.1
CsNAC128	CCG030411.1
CsNAC128	CCG030124.1
CsNAC128	CCG030024.1
CsNAC128	CCG030016.1
CsNAC128	CCG029719.1
CsNAC128	CCG029666.1
CsNAC128	CCG029541.1
CsNAC128	CCG028706.1
CsNAC128	CCG028676.1
CsNAC128	CCG028104.1
CsNAC128	CCG027701.1
CsNAC128	CCG027337.1
CsNAC128	CCG027248.1
CsNAC128	CCG027117.1
CsNAC128	CCG026786.1
CsNAC128	CCG026619.1
CsNAC128	CCG026381.1
CsNAC128	CCG026307.1
CsNAC128	CCG025550.2
CsNAC128	CCG025548.1
CsNAC128	CCG025547.1
CsNAC128	CCG025058.1
CsNAC128	CCG024951.1
CsNAC128	CCG024950.1
CsNAC128	CCG024674.1
CsNAC128	CCG023843.1
CsNAC128	CCG023775.1
CsNAC128	CCG023430.1
CsNAC128	CCG023298.1
CsNAC128	CCG023284.1
CsNAC128	CCG023197.1
CsNAC128	CCG023178.1
CsNAC128	CCG023150.1
CsNAC128	CCG022939.1
CsNAC128	CCG022206.1
CsNAC128	CCG021796.1
CsNAC128	CCG021644.1
CsNAC128	CCG021400.1
CsNAC128	CCG021260.1
CsNAC128	CCG021213.1
CsNAC128	CCG021084.1
CsNAC128	CCG020960.1
CsNAC128	CCG020835.1
CsNAC128	CCG020736.1
CsNAC128	CCG020462.1
CsNAC128	CCG020386.1
CsNAC128	CCG019997.1
CsNAC128	CCG019678.1
CsNAC128	CCG019253.1
CsNAC128	CCG019215.1
CsNAC128	CCG019140.1
CsNAC128	CCG019049.1
CsNAC128	CCG018738.1
CsNAC128	CCG018589.1
CsNAC128	CCG018378.2
CsNAC128	CCG018347.1
CsNAC128	CCG018212.1
CsNAC128	CCG018200.1
CsNAC128	CCG018143.1
CsNAC128	CCG017911.1
CsNAC128	CCG017832.1
CsNAC128	CCG017736.1
CsNAC128	CCG017414.1
CsNAC128	CCG017379.1
CsNAC128	CCG017298.1
CsNAC128	CCG017263.1
CsNAC128	CCG017185.1
CsNAC128	CCG016869.1
CsNAC128	CCG016849.1
CsNAC128	CCG016822.1
CsNAC128	CCG015870.2
CsNAC128	CCG015856.1
CsNAC128	CCG015798.1
CsNAC128	CCG015690.1
CsNAC128	CCG015654.1
CsNAC128	CCG015458.3
CsNAC128	CCG014882.1
CsNAC128	CCG014835.1
CsNAC128	CCG014776.1
CsNAC128	CCG014690.1
CsNAC128	CCG014679.1
CsNAC128	CCG014516.1
CsNAC128	CCG014512.1
CsNAC128	CCG014449.1
CsNAC128	CCG014413.1
CsNAC128	CCG014358.1
CsNAC128	CCG014143.1
CsNAC128	CCG013676.1
CsNAC128	CCG013347.1
CsNAC128	CCG013088.1
CsNAC128	CCG012397.1
CsNAC128	CCG012169.1
CsNAC128	CCG011769.1
CsNAC128	CCG011591.1
CsNAC128	CCG011367.1
CsNAC128	CCG010862.1
CsNAC128	CCG010857.1
CsNAC128	CCG010701.2
CsNAC128	CCG010079.1
CsNAC128	CCG009875.1
CsNAC128	CCG009625.1
CsNAC128	CCG009612.1
CsNAC128	CCG009450.1
CsNAC128	CCG009370.1
CsNAC128	CCG008923.1
CsNAC128	CCG008907.1
CsNAC128	CCG008835.1
CsNAC128	CCG008767.1
CsNAC128	CCG008764.1
CsNAC128	CCG008596.1
CsNAC128	CCG008244.1
CsNAC128	CCG008194.1
CsNAC128	CCG008085.1
CsNAC128	CCG007842.1
CsNAC128	CCG007817.1
CsNAC128	CCG007699.1
CsNAC128	CCG007673.1
CsNAC128	CCG007229.2
CsNAC128	CCG007091.4
CsNAC128	CCG006974.1
CsNAC128	CCG005760.1
CsNAC128	CCG005722.1
CsNAC128	CCG005670.1
CsNAC128	CCG005564.1
CsNAC128	CCG005530.1
CsNAC128	CCG005414.2
CsNAC128	CCG005400.1
CsNAC128	CCG005282.1
CsNAC128	CCG004609.1
CsNAC128	CCG004389.1
CsNAC128	CCG004136.1
CsNAC128	CCG003806.1
CsNAC128	CCG003753.1
CsNAC128	CCG003686.1
CsNAC128	CCG003425.1
CsNAC128	CCG003415.1
CsNAC128	CCG003414.1
CsNAC128	CCG003090.1
CsNAC128	CCG003069.1
CsNAC128	CCG003025.1
CsNAC128	CCG002784.1
CsNAC128	CCG002742.1
CsNAC128	CCG002597.1
CsNAC128	CCG002444.1
CsNAC128	CCG002265.1
CsNAC128	CCG002030.1
CsNAC128	CCG001908.1
CsNAC128	CCG001509.1
CsNAC128	CCG001448.1
CsNAC128	CCG001390.1
CsNAC128	CCG001347.1
CsNAC128	CCG001255.1
CsNAC128	CCG001184.1
CsNAC128	CCG001153.1
CsNAC128	CCG000879.1
CsNAC128	CCG000871.1
CsNAC128	CCG000408.1
CsNAC128	CCG000309.2
CsNAC128	CCG000111.1
CsNAC128	CCG000078.1
CsNAC127	CCG039701.1
CsNAC127	CCG042923.1
CsNAC127	CCG049323.1
CsNAC127	CCG045505.1
CsNAC127	CCG052229.1
CsNAC127	CCG044336.1
CsNAC127	CCG039794.1
CsNAC127	CCG044435.1
CsNAC127	CCG042271.1
CsNAC127	CCG041097.1
CsNAC127	CCG041596.1
CsNAC127	CCG042625.1
CsNAC127	CCG053197.1
CsNAC127	CCG042666.1
CsNAC127	CCG045957.2
CsNAC127	CCG046684.1
CsNAC127	CCG042012.1
CsNAC127	CCG050835.1
CsNAC127	CCG043486.1
CsNAC127	CCG041496.1
CsNAC127	CCG045626.1
CsNAC127	CCG051264.1
CsNAC127	CCG049281.1
CsNAC127	CCG052489.1
CsNAC127	CCG044587.1
CsNAC127	CCG047902.1
CsNAC127	CCG044848.1
CsNAC127	CCG047849.1
CsNAC127	CCG044143.1
CsNAC127	CCG040148.1
CsNAC127	CCG047999.1
CsNAC127	CCG040728.1
CsNAC127	CCG046254.1
CsNAC127	CCG041431.1
CsNAC127	CCG044389.1
CsNAC127	CCG049594.1
CsNAC127	CCG052590.1
CsNAC127	CCG046575.1
CsNAC127	CCG049322.1
CsNAC127	CCG047986.1
CsNAC127	CCG052591.1
CsNAC127	CCG044319.1
CsNAC127	CCG050955.1
CsNAC127	CCG052592.2
CsNAC127	CCG044709.1
CsNAC127	CCG047177.1
CsNAC127	CCG045628.1
CsNAC127	CCG039616.1
CsNAC127	CCG044716.1
CsNAC127	CCG051380.1
CsNAC127	CCG052483.1
CsNAC127	CCG044557.1
CsNAC127	CCG039477.1
CsNAC127	CCG043387.1
CsNAC127	CCG052385.1
CsNAC127	CCG043157.1
CsNAC127	CCG040257.2
CsNAC127	CCG050521.1
CsNAC127	CCG052471.1
CsNAC127	CCG044762.1
CsNAC127	CCG041506.1
CsNAC127	CCG044749.2
CsNAC127	CCG044265.2
CsNAC127	CCG045702.1
CsNAC127	CCG047140.1
CsNAC127	CCG053411.1
CsNAC127	CCG041980.1
CsNAC127	CCG050681.1
CsNAC127	CCG042104.1
CsNAC127	CCG042006.1
CsNAC127	CCG046467.1
CsNAC127	CCG051351.1
CsNAC127	CCG042506.1
CsNAC127	CCG048551.2
CsNAC127	CCG040735.1
CsNAC127	CCG040172.1
CsNAC127	CCG041815.1
CsNAC127	CCG048623.1
CsNAC127	CCG041104.1
CsNAC127	CCG049854.2
CsNAC127	CCG048259.1
CsNAC127	CCG043759.1
CsNAC127	CCG045744.2
CsNAC127	CCG043773.1
CsNAC127	CCG050081.1
CsNAC127	CCG050840.1
CsNAC127	CCG049862.5
CsNAC127	CCG047433.1
CsNAC127	CCG041600.1
CsNAC127	CCG050144.1
CsNAC127	CCG054088.1
CsNAC127	CCG049546.1
CsNAC127	CCG041789.1
CsNAC127	CCG050686.1
CsNAC127	CCG048130.1
CsNAC127	CCG040117.1
CsNAC127	CCG052690.1
CsNAC127	CCG045230.1
CsNAC127	CCG051390.1
CsNAC127	CCG053187.1
CsNAC127	CCG044261.1
CsNAC127	CCG043640.1
CsNAC127	CCG046168.1
CsNAC127	CCG043029.1
CsNAC127	CCG044489.1
CsNAC127	CCG041593.1
CsNAC127	CCG043076.1
CsNAC127	CCG044144.1
CsNAC127	CCG044992.1
CsNAC127	CCG048727.1
CsNAC127	CCG044548.1
CsNAC127	CCG048706.1
CsNAC127	CCG044752.1
CsNAC127	CCG045664.1
CsNAC127	CCG054029.1
CsNAC127	CCG050131.1
CsNAC127	CCG050128.1
CsNAC127	CCG051896.1
CsNAC127	CCG053914.1
CsNAC127	CCG040745.1
CsNAC127	CCG045700.2
CsNAC127	CCG042005.1
CsNAC127	CCG047832.1
CsNAC127	CCG047205.1
CsNAC127	CCG045548.1
CsNAC127	CCG053339.1
CsNAC127	CCG051817.2
CsNAC127	CCG053281.1
CsNAC127	CCG049759.1
CsNAC127	CCG049881.1
CsNAC127	CCG045117.1
CsNAC127	CCG049148.1
CsNAC127	CCG051754.1
CsNAC127	CCG051697.1
CsNAC127	CCG050845.1
CsNAC127	CCG050945.1
CsNAC127	CCG040390.1
CsNAC127	CCG044003.2
CsNAC127	CCG041109.1
CsNAC127	CCG052359.1
CsNAC127	CCG046035.1
CsNAC127	CCG052773.1
CsNAC127	CCG044536.1
CsNAC127	CCG047178.1
CsNAC127	CCG054009.1
CsNAC127	CCG043530.1
CsNAC127	CCG052033.2
CsNAC127	CCG048027.2
CsNAC127	CCG047450.1
CsNAC127	CCG052663.1
CsNAC127	CCG049557.2
CsNAC127	CCG040722.1
CsNAC127	CCG049149.1
CsNAC127	CCG045764.1
CsNAC127	CCG043650.1
CsNAC127	CCG053292.1
CsNAC127	CCG042489.1
CsNAC127	CCG048814.1
CsNAC127	CCG043625.2
CsNAC127	CCG040577.1
CsNAC127	CCG039973.1
CsNAC127	CCG044553.1
CsNAC127	CCG047612.1
CsNAC127	CCG046702.1
CsNAC127	CCG049004.1
CsNAC127	CCG045721.1
CsNAC127	CCG049730.1
CsNAC127	CCG045975.1
CsNAC127	CCG046193.2
CsNAC127	CCG050108.2
CsNAC127	CCG041540.1
CsNAC127	CCG044146.1
CsNAC127	CCG042297.1
CsNAC127	CCG051015.1
CsNAC127	CCG042678.1
CsNAC127	CCG052605.1
CsNAC127	CCG043212.1
CsNAC127	CCG048078.3
CsNAC127	CCG049166.1
CsNAC127	CCG039752.1
CsNAC127	CCG052747.1
CsNAC127	CCG050402.1
CsNAC127	CCG051852.2
CsNAC127	CCG050205.2
CsNAC127	CCG051407.1
CsNAC127	CCG050342.1
CsNAC127	CCG047944.1
CsNAC127	CCG050855.2
CsNAC127	CCG049937.2
CsNAC127	CCG039498.1
CsNAC127	CCG051482.1
CsNAC127	CCG054049.1
CsNAC127	CCG045302.1
CsNAC127	CCG048872.1
CsNAC127	CCG042307.1
CsNAC127	CCG051265.1
CsNAC127	CCG044105.1
CsNAC127	CCG040458.2
CsNAC127	CCG052252.1
CsNAC127	CCG039150.3
CsNAC127	CCG039140.1
CsNAC127	CCG039110.1
CsNAC127	CCG038886.1
CsNAC127	CCG038678.2
CsNAC127	CCG038624.1
CsNAC127	CCG038613.1
CsNAC127	CCG038574.1
CsNAC127	CCG038502.1
CsNAC127	CCG038496.1
CsNAC127	CCG038430.2
CsNAC127	CCG038352.1
CsNAC127	CCG038258.1
CsNAC127	CCG038158.1
CsNAC127	CCG037747.1
CsNAC127	CCG037639.1
CsNAC127	CCG037637.1
CsNAC127	CCG037451.1
CsNAC127	CCG037425.1
CsNAC127	CCG037268.1
CsNAC127	CCG037137.1
CsNAC127	CCG037131.1
CsNAC127	CCG037121.1
CsNAC127	CCG037112.1
CsNAC127	CCG037056.1
CsNAC127	CCG037045.1
CsNAC127	CCG036913.1
CsNAC127	CCG036792.1
CsNAC127	CCG036456.1
CsNAC127	CCG036445.1
CsNAC127	CCG036416.1
CsNAC127	CCG036391.1
CsNAC127	CCG036309.2
CsNAC127	CCG036277.1
CsNAC127	CCG036273.1
CsNAC127	CCG036188.1
CsNAC127	CCG036170.1
CsNAC127	CCG036029.1
CsNAC127	CCG035988.2
CsNAC127	CCG035927.1
CsNAC127	CCG035839.1
CsNAC127	CCG035803.1
CsNAC127	CCG035782.1
CsNAC127	CCG035743.1
CsNAC127	CCG035698.1
CsNAC127	CCG035638.1
CsNAC127	CCG035579.1
CsNAC127	CCG035532.1
CsNAC127	CCG035526.1
CsNAC127	CCG035453.1
CsNAC127	CCG035402.3
CsNAC127	CCG035198.1
CsNAC127	CCG035197.1
CsNAC127	CCG035112.1
CsNAC127	CCG035106.1
CsNAC127	CCG035046.1
CsNAC127	CCG035037.1
CsNAC127	CCG035035.1
CsNAC127	CCG034911.1
CsNAC127	CCG034721.1
CsNAC127	CCG034607.1
CsNAC127	CCG034569.1
CsNAC127	CCG034395.1
CsNAC127	CCG034347.1
CsNAC127	CCG034021.1
CsNAC127	CCG033951.1
CsNAC127	CCG033919.1
CsNAC127	CCG033682.1
CsNAC127	CCG033669.2
CsNAC127	CCG033611.1
CsNAC127	CCG033562.1
CsNAC127	CCG033545.1
CsNAC127	CCG033508.1
CsNAC127	CCG033494.1
CsNAC127	CCG033382.2
CsNAC127	CCG033374.1
CsNAC127	CCG033330.1
CsNAC127	CCG033218.1
CsNAC127	CCG033095.1
CsNAC127	CCG033039.1
CsNAC127	CCG032808.1
CsNAC127	CCG032776.2
CsNAC127	CCG032707.1
CsNAC127	CCG032691.1
CsNAC127	CCG032664.1
CsNAC127	CCG032655.1
CsNAC127	CCG032530.1
CsNAC127	CCG032367.1
CsNAC127	CCG032350.1
CsNAC127	CCG032318.1
CsNAC127	CCG032191.1
CsNAC127	CCG032094.1
CsNAC127	CCG032067.1
CsNAC127	CCG032061.1
CsNAC127	CCG032028.1
CsNAC127	CCG031992.1
CsNAC127	CCG031930.1
CsNAC127	CCG031566.1
CsNAC127	CCG031550.1
CsNAC127	CCG031442.1
CsNAC127	CCG031407.1
CsNAC127	CCG031320.1
CsNAC127	CCG031202.1
CsNAC127	CCG031146.1
CsNAC127	CCG031141.1
CsNAC127	CCG030520.1
CsNAC127	CCG030513.1
CsNAC127	CCG030503.1
CsNAC127	CCG030349.1
CsNAC127	CCG030328.1
CsNAC127	CCG030295.1
CsNAC127	CCG030271.1
CsNAC127	CCG030256.1
CsNAC127	CCG030204.1
CsNAC127	CCG030198.1
CsNAC127	CCG030196.1
CsNAC127	CCG030183.1
CsNAC127	CCG030180.1
CsNAC127	CCG030178.1
CsNAC127	CCG030168.1
CsNAC127	CCG030167.1
CsNAC127	CCG030163.1
CsNAC127	CCG030144.1
CsNAC127	CCG030140.2
CsNAC127	CCG030125.1
CsNAC127	CCG030021.2
CsNAC127	CCG029875.1
CsNAC127	CCG029874.1
CsNAC127	CCG029786.1
CsNAC127	CCG029613.1
CsNAC127	CCG029584.1
CsNAC127	CCG029499.1
CsNAC127	CCG029488.1
CsNAC127	CCG029355.1
CsNAC127	CCG029276.1
CsNAC127	CCG029140.1
CsNAC127	CCG029116.1
CsNAC127	CCG028981.1
CsNAC127	CCG028768.1
CsNAC127	CCG028665.1
CsNAC127	CCG028545.1
CsNAC127	CCG028474.1
CsNAC127	CCG028389.1
CsNAC127	CCG028315.2
CsNAC127	CCG028131.1
CsNAC127	CCG028095.1
CsNAC127	CCG028050.1
CsNAC127	CCG027993.1
CsNAC127	CCG027943.1
CsNAC127	CCG027912.1
CsNAC127	CCG027882.1
CsNAC127	CCG027836.1
CsNAC127	CCG027823.1
CsNAC127	CCG027816.1
CsNAC127	CCG027740.1
CsNAC127	CCG027714.1
CsNAC127	CCG027658.1
CsNAC127	CCG027601.1
CsNAC127	CCG027587.1
CsNAC127	CCG027565.1
CsNAC127	CCG027318.1
CsNAC127	CCG027271.1
CsNAC127	CCG027174.1
CsNAC127	CCG027095.1
CsNAC127	CCG026935.1
CsNAC127	CCG026836.3
CsNAC127	CCG026657.1
CsNAC127	CCG026526.1
CsNAC127	CCG026406.2
CsNAC127	CCG026390.1
CsNAC127	CCG026377.1
CsNAC127	CCG026336.1
CsNAC127	CCG026170.1
CsNAC127	CCG026098.1
CsNAC127	CCG026066.2
CsNAC127	CCG026050.1
CsNAC127	CCG025962.1
CsNAC127	CCG025883.2
CsNAC127	CCG025843.1
CsNAC127	CCG025807.1
CsNAC127	CCG025486.1
CsNAC127	CCG025466.1
CsNAC127	CCG025418.1
CsNAC127	CCG025389.1
CsNAC127	CCG025362.1
CsNAC127	CCG025249.1
CsNAC127	CCG025229.2
CsNAC127	CCG025056.1
CsNAC127	CCG024995.1
CsNAC127	CCG024941.1
CsNAC127	CCG024915.1
CsNAC127	CCG024908.1
CsNAC127	CCG024749.2
CsNAC127	CCG024533.1
CsNAC127	CCG024216.1
CsNAC127	CCG024215.1
CsNAC127	CCG024202.1
CsNAC127	CCG023992.1
CsNAC127	CCG023928.1
CsNAC127	CCG023884.3
CsNAC127	CCG023866.1
CsNAC127	CCG023796.2
CsNAC127	CCG023710.1
CsNAC127	CCG023668.1
CsNAC127	CCG023615.2
CsNAC127	CCG023565.1
CsNAC127	CCG023260.1
CsNAC127	CCG023253.1
CsNAC127	CCG023179.1
CsNAC127	CCG023152.1
CsNAC127	CCG023062.2
CsNAC127	CCG023031.1
CsNAC127	CCG023004.1
CsNAC127	CCG022834.1
CsNAC127	CCG022823.1
CsNAC127	CCG022704.1
CsNAC127	CCG022634.1
CsNAC127	CCG022615.1
CsNAC127	CCG022465.1
CsNAC127	CCG022441.2
CsNAC127	CCG022416.1
CsNAC127	CCG022394.1
CsNAC127	CCG022360.1
CsNAC127	CCG022195.1
CsNAC127	CCG022064.1
CsNAC127	CCG022021.1
CsNAC127	CCG021899.1
CsNAC127	CCG021863.1
CsNAC127	CCG021734.1
CsNAC127	CCG021728.1
CsNAC127	CCG021630.1
CsNAC127	CCG021583.1
CsNAC127	CCG021566.1
CsNAC127	CCG021552.2
CsNAC127	CCG021520.1
CsNAC127	CCG021495.3
CsNAC127	CCG021489.1
CsNAC127	CCG021486.1
CsNAC127	CCG021460.1
CsNAC127	CCG021230.1
CsNAC127	CCG021218.1
CsNAC127	CCG021185.1
CsNAC127	CCG021113.1
CsNAC127	CCG021108.2
CsNAC127	CCG021107.1
CsNAC127	CCG021050.1
CsNAC127	CCG020996.1
CsNAC127	CCG020955.1
CsNAC127	CCG020940.1
CsNAC127	CCG020694.3
CsNAC127	CCG020662.1
CsNAC127	CCG020660.1
CsNAC127	CCG020658.1
CsNAC127	CCG020599.1
CsNAC127	CCG020596.1
CsNAC127	CCG020388.3
CsNAC127	CCG020335.1
CsNAC127	CCG020311.1
CsNAC127	CCG020268.1
CsNAC127	CCG020223.2
CsNAC127	CCG020203.1
CsNAC127	CCG020070.1
CsNAC127	CCG020026.1
CsNAC127	CCG020011.1
CsNAC127	CCG019967.1
CsNAC127	CCG019964.2
CsNAC127	CCG019851.1
CsNAC127	CCG019837.1
CsNAC127	CCG019790.1
CsNAC127	CCG019789.1
CsNAC127	CCG019497.1
CsNAC127	CCG019353.1
CsNAC127	CCG019319.1
CsNAC127	CCG019263.5
CsNAC127	CCG019218.1
CsNAC127	CCG019022.1
CsNAC127	CCG018997.2
CsNAC127	CCG018928.1
CsNAC127	CCG018714.1
CsNAC127	CCG018652.1
CsNAC127	CCG018571.1
CsNAC127	CCG018567.1
CsNAC127	CCG018501.2
CsNAC127	CCG018468.1
CsNAC127	CCG018434.1
CsNAC127	CCG018432.1
CsNAC127	CCG018019.1
CsNAC127	CCG017977.1
CsNAC127	CCG017974.1
CsNAC127	CCG017884.1
CsNAC127	CCG017720.1
CsNAC127	CCG017577.2
CsNAC127	CCG017416.1
CsNAC127	CCG017378.2
CsNAC127	CCG017343.1
CsNAC127	CCG017287.1
CsNAC127	CCG017234.1
CsNAC127	CCG017088.1
CsNAC127	CCG016995.2
CsNAC127	CCG016858.1
CsNAC127	CCG016675.1
CsNAC127	CCG016615.1
CsNAC127	CCG016567.1
CsNAC127	CCG016557.1
CsNAC127	CCG016246.1
CsNAC127	CCG016206.1
CsNAC127	CCG016169.1
CsNAC127	CCG016081.1
CsNAC127	CCG016053.1
CsNAC127	CCG015955.1
CsNAC127	CCG015834.1
CsNAC127	CCG015733.1
CsNAC127	CCG015639.2
CsNAC127	CCG015594.1
CsNAC127	CCG015584.2
CsNAC127	CCG015516.1
CsNAC127	CCG015371.1
CsNAC127	CCG015265.1
CsNAC127	CCG015259.3
CsNAC127	CCG015244.1
CsNAC127	CCG014983.1
CsNAC127	CCG014978.1
CsNAC127	CCG014847.1
CsNAC127	CCG014836.1
CsNAC127	CCG014672.1
CsNAC127	CCG014468.1
CsNAC127	CCG014427.1
CsNAC127	CCG014419.2
CsNAC127	CCG014382.1
CsNAC127	CCG014319.1
CsNAC127	CCG014312.1
CsNAC127	CCG014172.1
CsNAC127	CCG014145.1
CsNAC127	CCG014138.1
CsNAC127	CCG013926.1
CsNAC127	CCG013889.1
CsNAC127	CCG013881.2
CsNAC127	CCG013847.1
CsNAC127	CCG013803.1
CsNAC127	CCG013796.1
CsNAC127	CCG013792.1
CsNAC127	CCG013787.3
CsNAC127	CCG013698.1
CsNAC127	CCG013643.1
CsNAC127	CCG013642.1
CsNAC127	CCG013549.1
CsNAC127	CCG013503.1
CsNAC127	CCG013465.1
CsNAC127	CCG013444.1
CsNAC127	CCG013349.1
CsNAC127	CCG013304.2
CsNAC127	CCG013298.1
CsNAC127	CCG013242.1
CsNAC127	CCG013150.1
CsNAC127	CCG013112.1
CsNAC127	CCG012825.1
CsNAC127	CCG012799.2
CsNAC127	CCG012796.1
CsNAC127	CCG012705.1
CsNAC127	CCG012702.1
CsNAC127	CCG012625.1
CsNAC127	CCG012284.2
CsNAC127	CCG012204.1
CsNAC127	CCG012199.2
CsNAC127	CCG012143.1
CsNAC127	CCG012120.1
CsNAC127	CCG012084.2
CsNAC127	CCG012081.1
CsNAC127	CCG012000.1
CsNAC127	CCG011975.1
CsNAC127	CCG011942.1
CsNAC127	CCG011766.2
CsNAC127	CCG011764.1
CsNAC127	CCG011541.1
CsNAC127	CCG011514.1
CsNAC127	CCG011506.1
CsNAC127	CCG011405.1
CsNAC127	CCG011211.1
CsNAC127	CCG011210.2
CsNAC127	CCG011186.1
CsNAC127	CCG011114.1
CsNAC127	CCG011003.1
CsNAC127	CCG010996.1
CsNAC127	CCG010955.1
CsNAC127	CCG010951.1
CsNAC127	CCG010939.1
CsNAC127	CCG010938.1
CsNAC127	CCG010880.1
CsNAC127	CCG010879.1
CsNAC127	CCG010835.1
CsNAC127	CCG010738.1
CsNAC127	CCG010671.2
CsNAC127	CCG010623.1
CsNAC127	CCG010332.1
CsNAC127	CCG010248.1
CsNAC127	CCG010193.1
CsNAC127	CCG010103.1
CsNAC127	CCG010069.1
CsNAC127	CCG009987.2
CsNAC127	CCG009906.1
CsNAC127	CCG009894.1
CsNAC127	CCG009831.1
CsNAC127	CCG009817.1
CsNAC127	CCG009732.1
CsNAC127	CCG009701.1
CsNAC127	CCG009659.1
CsNAC127	CCG009582.1
CsNAC127	CCG009527.1
CsNAC127	CCG009322.1
CsNAC127	CCG009189.1
CsNAC127	CCG009118.1
CsNAC127	CCG009111.1
CsNAC127	CCG009108.1
CsNAC127	CCG009106.2
CsNAC127	CCG009054.1
CsNAC127	CCG008836.1
CsNAC127	CCG008738.1
CsNAC127	CCG008568.1
CsNAC127	CCG008503.1
CsNAC127	CCG008501.1
CsNAC127	CCG008448.1
CsNAC127	CCG008361.1
CsNAC127	CCG008341.1
CsNAC127	CCG008180.1
CsNAC127	CCG007941.1
CsNAC127	CCG007940.1
CsNAC127	CCG007881.1
CsNAC127	CCG007876.1
CsNAC127	CCG007867.1
CsNAC127	CCG007740.4
CsNAC127	CCG007432.1
CsNAC127	CCG007393.1
CsNAC127	CCG007215.1
CsNAC127	CCG007172.1
CsNAC127	CCG007120.1
CsNAC127	CCG007015.1
CsNAC127	CCG006983.1
CsNAC127	CCG006936.2
CsNAC127	CCG006935.1
CsNAC127	CCG006871.1
CsNAC127	CCG006720.1
CsNAC127	CCG006577.1
CsNAC127	CCG006499.1
CsNAC127	CCG006451.1
CsNAC127	CCG006280.1
CsNAC127	CCG006114.1
CsNAC127	CCG005987.1
CsNAC127	CCG005971.1
CsNAC127	CCG005817.1
CsNAC127	CCG005802.1
CsNAC127	CCG005788.1
CsNAC127	CCG005735.1
CsNAC127	CCG005664.1
CsNAC127	CCG005495.1
CsNAC127	CCG005487.1
CsNAC127	CCG005479.1
CsNAC127	CCG005454.1
CsNAC127	CCG005405.1
CsNAC127	CCG005378.1
CsNAC127	CCG005301.1
CsNAC127	CCG005285.1
CsNAC127	CCG004768.1
CsNAC127	CCG004767.1
CsNAC127	CCG004755.1
CsNAC127	CCG004751.1
CsNAC127	CCG004694.1
CsNAC127	CCG004691.1
CsNAC127	CCG004475.1
CsNAC127	CCG004334.1
CsNAC127	CCG004284.3
CsNAC127	CCG004283.1
CsNAC127	CCG004161.1
CsNAC127	CCG004150.1
CsNAC127	CCG003985.1
CsNAC127	CCG003982.1
CsNAC127	CCG003926.1
CsNAC127	CCG003794.1
CsNAC127	CCG003790.1
CsNAC127	CCG003785.1
CsNAC127	CCG003769.1
CsNAC127	CCG003716.1
CsNAC127	CCG003638.1
CsNAC127	CCG003610.1
CsNAC127	CCG003359.1
CsNAC127	CCG003171.1
CsNAC127	CCG003166.1
CsNAC127	CCG003150.1
CsNAC127	CCG003078.1
CsNAC127	CCG003018.1
CsNAC127	CCG002836.1
CsNAC127	CCG002824.1
CsNAC127	CCG002822.1
CsNAC127	CCG002790.2
CsNAC127	CCG002694.1
CsNAC127	CCG002693.1
CsNAC127	CCG002617.2
CsNAC127	CCG002357.1
CsNAC127	CCG002290.1
CsNAC127	CCG002272.1
CsNAC127	CCG002244.1
CsNAC127	CCG002243.1
CsNAC127	CCG002242.1
CsNAC127	CCG002134.1
CsNAC127	CCG002079.1
CsNAC127	CCG001880.1
CsNAC127	CCG001711.1
CsNAC127	CCG001681.1
CsNAC127	CCG001590.1
CsNAC127	CCG001331.1
CsNAC127	CCG001262.1
CsNAC127	CCG001211.1
CsNAC127	CCG001200.1
CsNAC127	CCG001190.1
CsNAC127	CCG001181.1
CsNAC127	CCG001095.1
CsNAC127	CCG001028.1
CsNAC127	CCG000826.1
CsNAC127	CCG000793.1
CsNAC127	CCG000756.1
CsNAC127	CCG000746.1
CsNAC127	CCG000735.1
CsNAC127	CCG000667.2
CsNAC127	CCG000589.1
CsNAC127	CCG000398.1
CsNAC127	CCG000204.1
CsNAC127	CCG000016.1
CsNAC105	CCG013347.1
CsNAC105	CCG005282.1
CsNAC105	CCG033204.1
CsNAC105	CCG036215.2
CsNAC105	CCG050134.1
CsNAC105	CCG024950.1
CsNAC105	CCG004389.1
CsNAC105	CCG020417.2
CsNAC105	CCG050774.1
CsNAC105	CCG021982.5
CsNAC105	CCG036673.1
CsNAC105	CCG016626.1
CsNAC105	CCG048052.1
CsNAC105	CCG051982.1
CsNAC105	CCG027117.1
CsNAC105	CCG015870.2
CsNAC105	CCG040992.1
CsNAC105	CCG022581.1
CsNAC105	CCG037232.1
CsNAC105	CCG023298.1
CsNAC105	CCG030796.1
CsNAC105	CCG037824.2
CsNAC105	CCG003025.1
CsNAC105	CCG019253.1
CsNAC105	CCG031513.2
CsNAC105	CCG014413.1
CsNAC105	CCG011367.1
CsNAC105	CCG025548.1
CsNAC105	CCG024674.1
CsNAC105	CCG042509.1
CsNAC105	CCG008735.1
CsNAC105	CCG040269.1
CsNAC105	CCG009955.1
CsNAC105	CCG003753.1
CsNAC105	CCG037258.1
CsNAC105	CCG041056.1
CsNAC105	CCG038253.1
CsNAC105	CCG008767.1
CsNAC105	CCG004066.1
CsNAC105	CCG013718.1
CsNAC105	CCG052988.1
CsNAC105	CCG021084.1
CsNAC105	CCG014679.1
CsNAC105	CCG009370.1
CsNAC105	CCG048617.1
CsNAC105	CCG027337.1
CsNAC105	CCG017298.1
CsNAC105	CCG041221.1
CsNAC105	CCG018738.1
CsNAC105	CCG017701.1
CsNAC105	CCG048487.1
CsNAC105	CCG023843.1
CsNAC105	CCG017095.1
CsNAC105	CCG018378.2
CsNAC105	CCG017414.1
CsNAC105	CCG030889.1
CsNAC105	CCG021645.2
CsNAC105	CCG008708.1
CsNAC105	CCG042505.1
CsNAC105	CCG053199.1
CsNAC105	CCG030024.1
CsNAC105	CCG021983.2
CsNAC105	CCG008158.1
CsNAC105	CCG016261.1
CsNAC105	CCG002480.1
CsNAC105	CCG002742.1
CsNAC105	CCG050379.1
CsNAC105	CCG014776.1
CsNAC105	CCG018143.1
CsNAC105	CCG024895.1
CsNAC105	CCG024279.2
CsNAC105	CCG002267.1
CsNAC105	CCG008764.1
CsNAC105	CCG044478.1
CsNAC105	CCG035945.2
CsNAC105	CCG002597.1
CsNAC105	CCG032463.1
CsNAC105	CCG040983.1
CsNAC105	CCG048405.1
CsNAC105	CCG034026.1
CsNAC105	CCG029541.1
CsNAC105	CCG024782.1
CsNAC105	CCG024422.1
CsNAC105	CCG037978.1
CsNAC105	CCG032316.1
CsNAC105	CCG048925.1
CsNAC105	CCG039214.1
CsNAC105	CCG047029.1
CsNAC105	CCG042870.1
CsNAC105	CCG018589.1
CsNAC105	CCG043875.1
CsNAC105	CCG038835.1
CsNAC105	CCG005641.1
CsNAC105	CCG008775.1
CsNAC105	CCG042932.1
CsNAC105	CCG004651.1
CsNAC105	CCG050682.1
CsNAC105	CCG024702.1
CsNAC105	CCG012473.1
CsNAC105	CCG036286.1
CsNAC105	CCG033878.1
CsNAC105	CCG028104.1
CsNAC105	CCG049088.1
CsNAC105	CCG043681.1
CsNAC105	CCG050565.2
CsNAC105	CCG005400.1
CsNAC105	CCG045534.1
CsNAC105	CCG043251.1
CsNAC105	CCG004814.1
CsNAC105	CCG045361.1
CsNAC105	CCG019495.2
CsNAC105	CCG035041.1
CsNAC105	CCG014512.1
CsNAC105	CCG008200.1
CsNAC105	CCG022944.1
CsNAC105	CCG007842.1
CsNAC105	CCG045727.1
CsNAC105	CCG040176.1
CsNAC105	CCG045484.1
CsNAC105	CCG048527.1
CsNAC105	CCG031786.2
CsNAC105	CCG021291.1
CsNAC105	CCG021644.1
CsNAC105	CCG008835.1
CsNAC105	CCG043507.1
CsNAC105	CCG004136.1
CsNAC105	CCG038104.1
CsNAC105	CCG045863.1
CsNAC105	CCG053602.1
CsNAC105	CCG043341.1
CsNAC105	CCG044346.1
CsNAC105	CCG023430.1
CsNAC105	CCG027130.1
CsNAC105	CCG035390.1
CsNAC105	CCG020386.1
CsNAC105	CCG049291.1
CsNAC105	CCG012478.1
CsNAC105	CCG028255.3
CsNAC105	CCG030596.1
CsNAC105	CCG031120.3
CsNAC105	CCG020736.1
CsNAC105	CCG010457.1
CsNAC105	CCG032175.1
CsNAC105	CCG034125.1
CsNAC105	CCG009265.1
CsNAC105	CCG047489.1
CsNAC105	CCG025609.1
CsNAC105	CCG040374.3
CsNAC105	CCG043761.1
CsNAC105	CCG046635.1
CsNAC105	CCG005670.1
CsNAC105	CCG047963.2
CsNAC105	CCG025813.1
CsNAC105	CCG053830.1
CsNAC105	CCG023150.1
CsNAC105	CCG033863.1
CsNAC105	CCG053332.1
CsNAC105	CCG026619.1
CsNAC105	CCG008923.1
CsNAC105	CCG003686.1
CsNAC105	CCG006104.1
CsNAC105	CCG039747.1
CsNAC105	CCG041767.1
CsNAC105	CCG053831.2
CsNAC105	CCG026203.1
CsNAC105	CCG038110.1
CsNAC105	CCG028786.1
CsNAC105	CCG050767.1
CsNAC105	CCG049991.1
CsNAC105	CCG037779.1
CsNAC105	CCG030016.1
CsNAC105	CCG035173.1
CsNAC105	CCG016056.1
CsNAC105	CCG050874.1
CsNAC105	CCG026429.1
CsNAC105	CCG043342.1
CsNAC105	CCG014392.1
CsNAC105	CCG038465.1
CsNAC105	CCG015798.1
CsNAC105	CCG037226.1
CsNAC105	CCG024148.2
CsNAC105	CCG040212.1
CsNAC105	CCG007091.4
CsNAC105	CCG021621.1
CsNAC105	CCG014690.1
CsNAC105	CCG037728.1
CsNAC105	CCG030526.1
CsNAC105	CCG010079.1
CsNAC105	CCG025557.1
CsNAC105	CCG019997.1
CsNAC105	CCG051045.1
CsNAC105	CCG008284.1
CsNAC105	CCG019912.1
CsNAC105	CCG036779.1
CsNAC105	CCG008194.1
CsNAC105	CCG043607.1
CsNAC105	CCG037693.1
CsNAC105	CCG022761.1
CsNAC105	CCG003216.1
CsNAC105	CCG023711.1
CsNAC105	CCG022939.1
CsNAC105	CCG014516.1
CsNAC105	CCG032759.1
CsNAC105	CCG039817.1
CsNAC105	CCG052183.1
CsNAC105	CCG015690.1
CsNAC105	CCG027701.1
CsNAC105	CCG032935.1
CsNAC105	CCG050278.1
CsNAC105	CCG053478.1
CsNAC105	CCG017911.1
CsNAC105	CCG040494.1
CsNAC105	CCG010857.1
CsNAC105	CCG036647.1
CsNAC105	CCG052902.2
CsNAC105	CCG025610.1
CsNAC105	CCG045231.1
CsNAC105	CCG014835.1
CsNAC105	CCG048148.1
CsNAC105	CCG008786.1
CsNAC105	CCG048144.1
CsNAC105	CCG016393.1
CsNAC105	CCG034039.1
CsNAC105	CCG053618.4
CsNAC105	CCG013146.1
CsNAC105	CCG015071.1
CsNAC105	CCG046040.1
CsNAC105	CCG054072.1
CsNAC105	CCG038534.1
CsNAC105	CCG049957.1
CsNAC105	CCG036509.1
CsNAC105	CCG040372.1
CsNAC105	CCG003863.1
CsNAC105	CCG035225.1
CsNAC105	CCG016499.1
CsNAC105	CCG046714.1
CsNAC105	CCG010323.2
CsNAC105	CCG032180.1
CsNAC105	CCG025873.1
CsNAC105	CCG046053.1
CsNAC105	CCG017832.1
CsNAC105	CCG004215.1
CsNAC105	CCG019215.1
CsNAC105	CCG039039.1
CsNAC105	CCG012728.1
CsNAC105	CCG039493.1
CsNAC105	CCG041501.1
CsNAC105	CCG020960.1
CsNAC105	CCG024110.1
CsNAC105	CCG045391.1
CsNAC105	CCG036438.1
CsNAC105	CCG007817.1
CsNAC105	CCG048417.1
CsNAC105	CCG048082.2
CsNAC105	CCG031964.1
CsNAC105	CCG036730.1
CsNAC105	CCG026751.1
CsNAC105	CCG006439.1
CsNAC105	CCG035236.1
CsNAC105	CCG021201.2
CsNAC105	CCG016029.1
CsNAC105	CCG049032.1
CsNAC105	CCG049749.1
CsNAC105	CCG031354.1
CsNAC105	CCG040348.1
CsNAC105	CCG024121.1
CsNAC105	CCG020872.1
CsNAC105	CCG016000.2
CsNAC105	CCG041250.1
CsNAC105	CCG025263.1
CsNAC105	CCG003090.1
CsNAC105	CCG019039.1
CsNAC105	CCG021648.1
CsNAC105	CCG015285.4
CsNAC105	CCG027228.1
CsNAC105	CCG054362.1
CsNAC105	CCG039162.1
CsNAC105	CCG022409.1
CsNAC105	CCG013870.1
CsNAC105	CCG025550.2
CsNAC105	CCG032982.1
CsNAC105	CCG012532.1
CsNAC105	CCG012397.1
CsNAC105	CCG031036.1
CsNAC105	CCG005222.1
CsNAC105	CCG008907.1
CsNAC105	CCG028945.1
CsNAC105	CCG009450.1
CsNAC105	CCG005564.1
CsNAC105	CCG033544.1
CsNAC105	CCG005722.1
CsNAC105	CCG045204.1
CsNAC105	CCG014358.1
CsNAC105	CCG049033.1
CsNAC105	CCG035651.1
CsNAC105	CCG025705.1
CsNAC105	CCG054244.1
CsNAC105	CCG037300.1
CsNAC105	CCG042737.5
CsNAC105	CCG050495.2
CsNAC105	CCG040783.1
CsNAC105	CCG006566.1
CsNAC105	CCG032809.1
CsNAC105	CCG048641.1
CsNAC105	CCG009139.1
CsNAC105	CCG053913.1
CsNAC105	CCG017021.1
CsNAC105	CCG039495.2
CsNAC105	CCG017379.1
CsNAC105	CCG008244.1
CsNAC105	CCG029416.2
CsNAC105	CCG014882.1
CsNAC105	CCG044929.1
CsNAC105	CCG030954.1
CsNAC105	CCG051563.1
CsNAC105	CCG029719.1
CsNAC105	CCG053261.1
CsNAC105	CCG026768.1
CsNAC105	CCG029303.1
CsNAC105	CCG046395.1
CsNAC105	CCG047686.1
CsNAC105	CCG023475.1
CsNAC105	CCG002444.1
CsNAC105	CCG015874.1
CsNAC105	CCG007729.1
CsNAC105	CCG018200.1
CsNAC105	CCG012679.2
CsNAC105	CCG027180.1
CsNAC105	CCG049420.5
CsNAC105	CCG013790.1
CsNAC105	CCG044289.1
CsNAC105	CCG050742.1
CsNAC105	CCG024566.1
CsNAC105	CCG042118.1
CsNAC105	CCG023302.1
CsNAC105	CCG029897.4
CsNAC105	CCG044694.1
CsNAC105	CCG032739.1
CsNAC105	CCG030590.1
CsNAC105	CCG003806.1
CsNAC105	CCG049278.1
CsNAC105	CCG013674.1
CsNAC105	CCG008017.1
CsNAC105	CCG024558.1
CsNAC105	CCG018330.1
CsNAC105	CCG008653.1
CsNAC105	CCG015654.1
CsNAC105	CCG017565.1
CsNAC105	CCG012201.1
CsNAC105	CCG002468.1
CsNAC105	CCG046059.1
CsNAC105	CCG028051.1
CsNAC105	CCG010701.2
CsNAC105	CCG009236.1
CsNAC105	CCG036541.1
CsNAC105	CCG015241.1
CsNAC105	CCG022613.1
CsNAC105	CCG011591.1
CsNAC105	CCG013672.2
CsNAC105	CCG036167.1
CsNAC105	CCG045444.1
CsNAC105	CCG032947.2
CsNAC105	CCG021400.1
CsNAC105	CCG044443.2
CsNAC105	CCG030769.1
CsNAC105	CCG030124.1
CsNAC105	CCG009875.1
CsNAC105	CCG016635.1
CsNAC105	CCG045156.1
CsNAC105	CCG009567.1
CsNAC105	CCG026498.1
CsNAC105	CCG034682.1
CsNAC105	CCG015074.1
CsNAC105	CCG029807.2
CsNAC105	CCG015458.3
CsNAC105	CCG022272.1
CsNAC105	CCG054361.1
CsNAC105	CCG046956.1
CsNAC105	CCG030880.1
CsNAC105	CCG042750.1
CsNAC105	CCG014828.1
CsNAC105	CCG018147.1
CsNAC105	CCG028404.1
CsNAC105	CCG004609.1
CsNAC105	CCG053317.1
CsNAC105	CCG035147.1
CsNAC105	CCG021294.1
CsNAC105	CCG030896.1
CsNAC105	CCG014127.1
CsNAC105	CCG038248.1
CsNAC105	CCG015875.1
CsNAC105	CCG025547.1
CsNAC105	CCG048638.1
CsNAC105	CCG034533.1
CsNAC105	CCG016807.1
CsNAC105	CCG018914.1
CsNAC105	CCG049984.1
CsNAC105	CCG054279.1
CsNAC105	CCG043517.1
CsNAC105	CCG022253.1
CsNAC105	CCG013088.1
CsNAC105	CCG007689.1
CsNAC105	CCG048720.1
CsNAC105	CCG004340.1
CsNAC105	CCG008371.1
CsNAC105	CCG046651.1
CsNAC105	CCG047151.1
CsNAC105	CCG024921.1
CsNAC105	CCG043127.1
CsNAC105	CCG022206.1
CsNAC105	CCG008242.1
CsNAC105	CCG053288.1
CsNAC105	CCG014691.1
CsNAC105	CCG015856.1
CsNAC105	CCG040649.4
CsNAC105	CCG048054.1
CsNAC105	CCG023684.1
CsNAC105	CCG021702.1
CsNAC105	CCG026400.2
CsNAC105	CCG036521.1
CsNAC105	CCG005286.1
CsNAC105	CCG003415.1
CsNAC105	CCG049916.1
CsNAC105	CCG014155.1
CsNAC105	CCG020720.1
CsNAC105	CCG047533.1
CsNAC105	CCG015084.1
CsNAC105	CCG029255.1
CsNAC105	CCG009625.1
CsNAC105	CCG008085.1
CsNAC105	CCG048240.1
CsNAC105	CCG035824.1
CsNAC105	CCG052526.1
CsNAC105	CCG012439.1
CsNAC105	CCG036121.1
CsNAC105	CCG003069.1
CsNAC105	CCG017263.1
CsNAC105	CCG006526.5
CsNAC105	CCG025364.2
CsNAC105	CCG007463.1
CsNAC105	CCG032289.1
CsNAC105	CCG026607.1
CsNAC105	CCG044930.1
CsNAC105	CCG036195.1
CsNAC105	CCG022812.2
CsNAC105	CCG030487.1
CsNAC105	CCG023186.1
CsNAC105	CCG027969.1
CsNAC105	CCG035915.1
CsNAC105	CCG050980.1
CsNAC105	CCG020175.1
CsNAC105	CCG030464.1
CsNAC105	CCG040626.1
CsNAC105	CCG045769.1
CsNAC105	CCG008999.1
CsNAC105	CCG037626.1
CsNAC105	CCG005760.1
CsNAC105	CCG013505.1
CsNAC105	CCG019049.1
CsNAC105	CCG016722.2
CsNAC105	CCG052272.1
CsNAC105	CCG043412.5
CsNAC105	CCG053581.1
CsNAC105	CCG050543.1
CsNAC105	CCG004491.1
CsNAC105	CCG024243.1
CsNAC105	CCG046790.2
CsNAC105	CCG004620.1
CsNAC105	CCG035081.1
CsNAC105	CCG050410.2
CsNAC105	CCG029453.1
CsNAC105	CCG038376.1
CsNAC105	CCG047051.1
CsNAC105	CCG048959.1
CsNAC105	CCG026786.1
CsNAC105	CCG050751.1
CsNAC105	CCG040984.1
CsNAC105	CCG030681.1
CsNAC105	CCG040847.1
CsNAC105	CCG023326.1
CsNAC105	CCG014449.1
CsNAC105	CCG043598.1
CsNAC105	CCG049868.1
CsNAC105	CCG021821.1
CsNAC105	CCG034480.1
CsNAC105	CCG024681.1
CsNAC105	CCG034568.1
CsNAC105	CCG050867.1
CsNAC105	CCG038315.1
CsNAC105	CCG026381.1
CsNAC105	CCG036204.1
CsNAC105	CCG007511.1
CsNAC105	CCG052386.1
CsNAC105	CCG012947.1
CsNAC105	CCG008973.1
CsNAC105	CCG013719.1
CsNAC105	CCG002717.1
CsNAC105	CCG014143.1
CsNAC105	CCG042742.1
CsNAC105	CCG035952.1
CsNAC105	CCG022425.1
CsNAC105	CCG039892.1
CsNAC105	CCG026307.1
CsNAC105	CCG023284.1
CsNAC105	CCG023197.1
CsNAC105	CCG017665.2
CsNAC105	CCG030411.1
CsNAC105	CCG028675.1
CsNAC105	CCG037034.1
CsNAC105	CCG018347.1
CsNAC105	CCG006974.1
CsNAC105	CCG009452.1
CsNAC105	CCG008596.1
CsNAC105	CCG036114.1
CsNAC105	CCG007229.2
CsNAC105	CCG031567.1
CsNAC105	CCG032449.4
CsNAC105	CCG022813.1
CsNAC105	CCG032992.1
CsNAC105	CCG005981.2
CsNAC105	CCG009902.1
CsNAC105	CCG020719.1
CsNAC105	CCG009412.1
CsNAC105	CCG048692.1
CsNAC105	CCG007673.1
CsNAC105	CCG016059.1
CsNAC105	CCG010976.1
CsNAC105	CCG005930.1
CsNAC105	CCG035088.1
CsNAC105	CCG005530.1
CsNAC105	CCG028706.1
CsNAC105	CCG025770.1
CsNAC105	CCG048891.1
CsNAC105	CCG026378.1
CsNAC105	CCG030557.1
CsNAC105	CCG038610.1
CsNAC105	CCG041885.1
CsNAC105	CCG014883.1
CsNAC105	CCG039643.1
CsNAC105	CCG007324.1
CsNAC105	CCG025058.1
CsNAC105	CCG051243.1
CsNAC105	CCG024147.1
CsNAC105	CCG047080.1
CsNAC105	CCG026839.1
CsNAC105	CCG044228.1
CsNAC105	CCG005095.1
CsNAC105	CCG015457.1
CsNAC105	CCG045310.3
CsNAC105	CCG029666.1
CsNAC105	CCG006291.1
CsNAC105	CCG053813.1
CsNAC105	CCG037144.1
CsNAC105	CCG016032.1
CsNAC105	CCG020835.1
CsNAC105	CCG042672.1
CsNAC105	CCG022227.2
CsNAC105	CCG014498.1
CsNAC105	CCG043653.1
CsNAC105	CCG045900.2
CsNAC105	CCG031078.1
CsNAC105	CCG009355.1
CsNAC105	CCG032476.2
CsNAC105	CCG023831.1
CsNAC105	CCG012296.1
CsNAC105	CCG038109.2
CsNAC105	CCG017185.1
CsNAC105	CCG031866.1
CsNAC105	CCG049927.1
CsNAC105	CCG013587.1
CsNAC105	CCG040451.1
CsNAC105	CCG034733.1
CsNAC105	CCG037937.2
CsNAC105	CCG050913.1
CsNAC105	CCG020352.1
CsNAC105	CCG045294.1
CsNAC105	CCG044668.2
CsNAC105	CCG019678.1
CsNAC105	CCG052154.1
CsNAC105	CCG036366.1
CsNAC105	CCG017376.1
CsNAC105	CCG053241.1
CsNAC105	CCG039122.1
CsNAC105	CCG029315.1
CsNAC105	CCG037800.1
CsNAC105	CCG010060.1
CsNAC105	CCG024930.1
CsNAC105	CCG031395.1
CsNAC105	CCG047431.1
CsNAC105	CCG010587.1
CsNAC105	CCG030617.1
CsNAC105	CCG020269.1
CsNAC105	CCG015459.2
CsNAC105	CCG036903.1
CsNAC105	CCG002834.1
CsNAC105	CCG021233.1
CsNAC105	CCG026190.1
CsNAC105	CCG040903.2
CsNAC105	CCG045767.1
CsNAC105	CCG016342.1
CsNAC105	CCG051583.3
CsNAC105	CCG029896.1
CsNAC105	CCG010032.1
CsNAC105	CCG036826.1
CsNAC105	CCG011515.1
CsNAC105	CCG047465.1
CsNAC105	CCG007434.1
CsNAC105	CCG026704.1
CsNAC105	CCG020943.1
CsNAC105	CCG049700.1
CsNAC105	CCG031299.1
CsNAC105	CCG013729.1
CsNAC105	CCG035729.1
CsNAC105	CCG011181.1
CsNAC105	CCG012700.1
CsNAC105	CCG011707.1
CsNAC105	CCG002265.1
CsNAC105	CCG037099.1
CsNAC105	CCG023670.1
CsNAC105	CCG023483.1
CsNAC105	CCG019639.1
CsNAC105	CCG018212.1
CsNAC105	CCG003514.1
CsNAC105	CCG043394.2
CsNAC105	CCG031831.1
CsNAC105	CCG010862.1
CsNAC105	CCG032915.1
CsNAC105	CCG033931.1
CsNAC105	CCG027194.1
CsNAC105	CCG020495.1
CsNAC105	CCG044342.1
CsNAC105	CCG024574.1
CsNAC105	CCG025260.1
CsNAC105	CCG023024.1
CsNAC105	CCG017736.1
CsNAC105	CCG025961.1
CsNAC105	CCG023807.1
CsNAC105	CCG016021.1
CsNAC105	CCG021260.1
CsNAC105	CCG007699.1
CsNAC105	CCG052341.1
CsNAC105	CCG043765.1
CsNAC105	CCG035752.1
CsNAC105	CCG011275.1
CsNAC105	CCG021200.1
CsNAC105	CCG016869.1
CsNAC105	CCG006012.1
CsNAC105	CCG039887.2
CsNAC105	CCG051980.1
CsNAC105	CCG051313.1
CsNAC105	CCG031518.1
CsNAC105	CCG006496.1
CsNAC105	CCG023178.1
CsNAC105	CCG054149.2
CsNAC105	CCG051718.1
CsNAC105	CCG034610.1
CsNAC105	CCG017436.1
CsNAC105	CCG042996.1
CsNAC105	CCG019908.1
CsNAC105	CCG005269.1
CsNAC105	CCG002784.1
CsNAC105	CCG035527.1
CsNAC105	CCG041002.1
CsNAC105	CCG041769.1
CsNAC105	CCG005414.2
CsNAC105	CCG011582.1
CsNAC105	CCG029776.1
CsNAC105	CCG014169.1
CsNAC105	CCG037043.1
CsNAC105	CCG036946.1
CsNAC105	CCG032296.1
CsNAC105	CCG003425.1
CsNAC105	CCG051698.1
CsNAC105	CCG042931.1
CsNAC105	CCG006755.1
CsNAC105	CCG036420.1
CsNAC105	CCG045828.1
CsNAC105	CCG032789.1
CsNAC105	CCG044286.1
CsNAC105	CCG039069.1
CsNAC105	CCG037593.2
CsNAC105	CCG011769.1
CsNAC105	CCG032575.1
CsNAC105	CCG019949.1
CsNAC105	CCG028060.1
CsNAC105	CCG033309.1
CsNAC105	CCG050988.1
CsNAC105	CCG019038.1
CsNAC105	CCG025952.1
CsNAC105	CCG019347.1
CsNAC105	CCG047537.1
CsNAC105	CCG031058.1
CsNAC105	CCG027248.1
CsNAC105	CCG051417.1
CsNAC105	CCG038058.1
CsNAC105	CCG005561.1
CsNAC105	CCG029898.1
CsNAC105	CCG012169.1
CsNAC105	CCG005247.1
CsNAC105	CCG020462.1
CsNAC105	CCG015116.1
CsNAC105	CCG041851.1
CsNAC105	CCG043264.1
CsNAC105	CCG043206.1
CsNAC105	CCG011008.2
CsNAC105	CCG035953.1
CsNAC105	CCG048775.1
CsNAC105	CCG024077.2
CsNAC105	CCG038843.1
CsNAC105	CCG044267.1
CsNAC105	CCG025507.1
CsNAC105	CCG014470.1
CsNAC105	CCG021215.1
CsNAC105	CCG036905.1
CsNAC105	CCG012953.1
CsNAC105	CCG048668.2
CsNAC105	CCG006763.1
CsNAC105	CCG029530.1
CsNAC105	CCG050253.1
CsNAC105	CCG024564.1
CsNAC105	CCG021280.1
CsNAC105	CCG042486.1
CsNAC105	CCG031837.3
CsNAC105	CCG002421.1
CsNAC105	CCG005584.1
CsNAC105	CCG010112.1
CsNAC105	CCG016822.1
CsNAC105	CCG033418.2
CsNAC105	CCG031809.2
CsNAC105	CCG048964.1
CsNAC105	CCG013676.1
CsNAC105	CCG016849.1
CsNAC105	CCG008868.1
CsNAC105	CCG051723.1
CsNAC105	CCG051788.1
CsNAC105	CCG050949.1
CsNAC105	CCG044808.1
CsNAC105	CCG042936.1
CsNAC105	CCG020540.4
CsNAC105	CCG009173.1
CsNAC105	CCG045207.1
CsNAC105	CCG038844.1
CsNAC105	CCG048050.1
CsNAC105	CCG019382.1
CsNAC105	CCG011497.1
CsNAC105	CCG037916.1
CsNAC105	CCG026904.2
CsNAC105	CCG053384.1
CsNAC105	CCG020369.1
CsNAC105	CCG017941.1
CsNAC105	CCG047443.1
CsNAC105	CCG015411.1
CsNAC105	CCG032777.2
CsNAC105	CCG050235.2
CsNAC105	CCG042765.1
CsNAC105	CCG031651.1
CsNAC105	CCG024066.1
CsNAC105	CCG022419.1
CsNAC105	CCG040268.1
CsNAC105	CCG029504.1
CsNAC105	CCG040226.1
CsNAC105	CCG050160.1
CsNAC105	CCG013087.1
CsNAC105	CCG013513.1
CsNAC105	CCG048511.1
CsNAC105	CCG039318.1
CsNAC105	CCG051762.1
CsNAC105	CCG013912.1
CsNAC105	CCG011607.1
CsNAC105	CCG008069.1
CsNAC105	CCG042913.1
CsNAC105	CCG013315.1
CsNAC105	CCG033967.1
CsNAC105	CCG034436.1
CsNAC105	CCG016496.1
CsNAC105	CCG003414.1
CsNAC105	CCG026817.1
CsNAC105	CCG033465.1
CsNAC105	CCG024391.1
CsNAC105	CCG022574.1
CsNAC105	CCG051078.1
CsNAC105	CCG018103.1
CsNAC105	CCG044135.6
CsNAC105	CCG006141.1
CsNAC105	CCG024399.1
CsNAC105	CCG039975.1
CsNAC105	CCG031807.1
CsNAC105	CCG030386.1
CsNAC105	CCG045973.1
CsNAC105	CCG024319.1
CsNAC105	CCG040820.1
CsNAC105	CCG022481.1
CsNAC105	CCG038070.1
CsNAC105	CCG031730.1
CsNAC105	CCG013670.1
CsNAC105	CCG019736.1
CsNAC105	CCG043792.2
CsNAC105	CCG023767.1
CsNAC105	CCG010648.1
CsNAC105	CCG047614.1
CsNAC105	CCG040716.1
CsNAC105	CCG019140.1
CsNAC105	CCG005811.1
CsNAC105	CCG008575.1
CsNAC105	CCG038901.1
CsNAC105	CCG050642.1
CsNAC105	CCG051325.3
CsNAC105	CCG044626.1
CsNAC105	CCG017121.1
CsNAC105	CCG016375.1
CsNAC105	CCG040219.1
CsNAC105	CCG009612.1
CsNAC105	CCG040996.3
CsNAC105	CCG046701.1
CsNAC105	CCG023132.1
CsNAC105	CCG015949.1
CsNAC105	CCG013621.2
CsNAC105	CCG023131.2
CsNAC105	CCG024598.2
CsNAC105	CCG051362.1
CsNAC105	CCG038864.1
CsNAC105	CCG041925.1
CsNAC105	CCG005391.1
CsNAC105	CCG009409.1
CsNAC105	CCG037303.1
CsNAC105	CCG049385.1
CsNAC105	CCG021213.1
CsNAC105	CCG018474.1
CsNAC105	CCG002577.1
CsNAC105	CCG054063.1
CsNAC105	CCG008697.5
CsNAC105	CCG049651.1
CsNAC105	CCG007420.1
CsNAC105	CCG042248.1
CsNAC105	CCG037265.1
CsNAC105	CCG029811.1
CsNAC105	CCG054110.1
CsNAC105	CCG037976.1
CsNAC105	CCG031574.1
CsNAC105	CCG008146.1
CsNAC105	CCG027076.1
CsNAC105	CCG031790.1
CsNAC105	CCG009148.1
CsNAC105	CCG029280.1
CsNAC105	CCG034790.1
CsNAC105	CCG016179.1
CsNAC105	CCG048389.1
CsNAC105	CCG010370.1
CsNAC105	CCG008858.2
CsNAC105	CCG035534.1
CsNAC105	CCG037382.1
CsNAC105	CCG039818.1
CsNAC105	CCG004386.2
CsNAC105	CCG002159.1
CsNAC105	CCG029512.1
CsNAC105	CCG023606.2
CsNAC105	CCG017721.1
CsNAC105	CCG032224.1
CsNAC105	CCG022925.1
CsNAC105	CCG037191.1
CsNAC105	CCG020664.1
CsNAC105	CCG028011.1
CsNAC105	CCG023758.1
CsNAC105	CCG004874.1
CsNAC105	CCG036260.1
CsNAC105	CCG035849.2
CsNAC105	CCG008395.2
CsNAC105	CCG039074.1
CsNAC105	CCG041349.1
CsNAC105	CCG054258.1
CsNAC105	CCG040733.1
CsNAC105	CCG044925.1
CsNAC105	CCG035237.1
CsNAC105	CCG033933.1
CsNAC105	CCG043978.1
CsNAC105	CCG032508.1
CsNAC105	CCG022087.1
CsNAC105	CCG034735.1
CsNAC105	CCG013915.1
CsNAC105	CCG016894.2
CsNAC105	CCG030332.1
CsNAC105	CCG036247.1
CsNAC105	CCG042998.1
CsNAC105	CCG035050.1
CsNAC105	CCG053849.1
CsNAC105	CCG014648.1
CsNAC105	CCG003613.1
CsNAC105	CCG046741.1
CsNAC105	CCG035216.1
CsNAC105	CCG002552.1
CsNAC105	CCG052908.1
CsNAC105	CCG016349.1
CsNAC105	CCG012765.1
CsNAC105	CCG021796.1
CsNAC105	CCG021446.1
CsNAC105	CCG014932.1
CsNAC105	CCG043095.1
CsNAC105	CCG014292.1
CsNAC105	CCG050872.1
CsNAC105	CCG042181.1
CsNAC105	CCG005777.1
CsNAC105	CCG015917.1
CsNAC105	CCG013748.1
CsNAC105	CCG046754.1
CsNAC105	CCG042518.2
CsNAC105	CCG026369.1
CsNAC105	CCG042547.1
CsNAC105	CCG002384.1
CsNAC105	CCG031347.1
CsNAC105	CCG003673.2
CsNAC105	CCG052003.1
CsNAC105	CCG011488.1
CsNAC105	CCG011060.1
CsNAC105	CCG007619.2
CsNAC105	CCG030904.1
CsNAC105	CCG006795.1
CsNAC105	CCG053473.1
CsNAC105	CCG008246.1
CsNAC105	CCG031046.1
CsNAC105	CCG002093.1
CsNAC105	CCG002030.1
CsNAC105	CCG001941.1
CsNAC105	CCG001940.1
CsNAC105	CCG001908.1
CsNAC105	CCG001907.2
CsNAC105	CCG001861.1
CsNAC105	CCG001698.1
CsNAC105	CCG001509.1
CsNAC105	CCG001503.1
CsNAC105	CCG001448.1
CsNAC105	CCG001390.1
CsNAC105	CCG001347.1
CsNAC105	CCG001332.1
CsNAC105	CCG001255.1
CsNAC105	CCG001184.1
CsNAC105	CCG001157.1
CsNAC105	CCG001153.1
CsNAC105	CCG001118.1
CsNAC105	CCG000900.1
CsNAC105	CCG000896.1
CsNAC105	CCG000879.1
CsNAC105	CCG000871.1
CsNAC105	CCG000783.1
CsNAC105	CCG000690.1
CsNAC105	CCG000687.1
CsNAC105	CCG000633.1
CsNAC105	CCG000497.1
CsNAC105	CCG000474.1
CsNAC105	CCG000408.1
CsNAC105	CCG000404.1
CsNAC105	CCG000386.1
CsNAC105	CCG000309.2
CsNAC105	CCG000259.1
CsNAC105	CCG000178.1
CsNAC105	CCG000175.1
CsNAC105	CCG000111.1
CsNAC105	CCG000078.1
CsNAC105	CCG000033.1
CsNAC105	CCG000013.1
CsNAC097	CCG031807.1
CsNAC097	CCG049067.1
CsNAC097	CCG043091.1
CsNAC097	CCG033555.1
CsNAC097	CCG051313.1
CsNAC097	CCG031730.1
CsNAC097	CCG042765.1
CsNAC097	CCG030862.1
CsNAC097	CCG050235.2
CsNAC097	CCG036826.1
CsNAC097	CCG038844.1
CsNAC097	CCG050642.1
CsNAC097	CCG028676.1
CsNAC097	CCG045943.1
CsNAC097	CCG030904.1
CsNAC097	CCG035953.1
CsNAC097	CCG048050.1
CsNAC097	CCG029414.1
CsNAC097	CCG026889.1
CsNAC097	CCG026756.1
CsNAC097	CCG024951.1
CsNAC097	CCG023775.1
CsNAC097	CCG023178.1
CsNAC097	CCG021796.1
CsNAC097	CCG020835.1
CsNAC097	CCG019678.1
CsNAC097	CCG017185.1
CsNAC097	CCG016822.1
CsNAC097	CCG015979.1
[truncated: 2,025 more rows]
