# Supplementary material for: Genome-Wide Analysis of the Role of NAC Family in Flower Development and Abiotic Stress Responses in Cleistogenes songorica
Source: Genes (Basel). 2020 Aug 12;11(8):927. doi: 10.3390/genes11080927 (PMC7464430; doi:10.3390/genes11080927)
Supplement: Supplementary file 1 [file genes-11-00927-s001.zip › Supplementary materials/Table S7.xlsx]

## Sheet: Shoot
Table S7. The transcriptome data of CsNAC genes in shoot and root under abiotic stress.
Gene Name	Drought					Tempertaure				Salt					ABA
	CK	LD	HD	RE		CK	Heat	Cold		CK	LS	MS	HS		CK	ABA
CsNAC002	0.17901	0.151665	0.502183	0.17915		0.0842633	0.663758	0.124356		0.0842633	0.341206	0.561527	0.402381		0.0842633	0.095003
CsNAC003	0.0433877	0.010665	0	0		0	0	0		0	0	0	0		0	0
CsNAC004	3.10971	3.74591	3.06592	3.23195		9.05104	10.9756	18.7587		9.05104	10.8951	5.51085	9.50151		9.05104	14.2375
CsNAC005	11.8872	5.12988	1.98791	3.75405		20.4417	19.6616	33.2413		20.4417	25.0227	32.9588	21.8022		20.4417	22.079
CsNAC006	53.8374	33.8524	12.8652	30.3228		51.7558	22.0802	105.009		51.7558	81.6183	62.9107	49.601		51.7558	59.8296
CsNAC007	8.78061	3.8715	15.4806	6.08316		56.3524	242.11	49.7792		56.3524	44.7077	38.9729	42.7984		56.3524	99.8721
CsNAC008	5.42915	10.1875	100.853	4.51124		13.8011	166.535	13.916		13.8011	11.3415	4.38163	14.8626		13.8011	32.29
CsNAC012	2.5273	3.80368	15.2351	2.98635		48.9686	22.1974	232.699		48.9686	36.9779	34.0855	35.7985		48.9686	115.766
CsNAC015	5.35052	3.2561	2.51932	2.70159		42.6828	74.147	47.9353		42.6828	71.6294	69.7537	49.5813		42.6828	75.7696
CsNAC016	1.12425	0.868179	0.399833	0.025077		6.53968	0.176482	4.72463		6.53968	2.44834	4.39982	4.21052		6.53968	0.144622
CsNAC017	3.03417	4.48936	4.62002	4.64215		10.3554	3.55713	13.8202		10.3554	21.0406	5.4923	9.13978		10.3554	25.972
CsNAC019	0.0233493	0	0.004876	0		0.192582	0.0374825	0.316868		0.192582	0.0332265	0.444439	0.119855		0.192582	0
CsNAC020	2.50614	2.83603	0.73353	3.37767		6.44962	0.933732	0.82694		6.44962	6.46278	2.91938	4.86967		6.44962	11.9778
CsNAC022	0.530624	1.10154	0.331199	0.216525		3.80911	2.77733	2.16386		3.80911	2.55017	3.20561	2.6203		3.80911	2.86393
CsNAC023	0.0463163	0	0.00291667	0		0	0	0		0	0	0.0191441	0		0	0
CsNAC024	0.740556	0.396061	0.0593423	0.0261		0.533009	0.172089	1.6876		0.533009	0.182206	0.46865	0.488049		0.533009	0.100561
CsNAC025	0.130976	0.00468433	0.022921	0.0092005		0.198539	0.0239824	0.54621		0.198539	0.186083	0.30481	0.256133		0.198539	0
CsNAC026	0	0	0	0		0	0.506565	0		0	0	0	0		0	0
CsNAC027	7.30593	7.634	19.5732	8.0144		5.36885	74.9273	9.81855		5.36885	9.10899	6.83718	8.31447		5.36885	7.52624
CsNAC028	0.0570987	0.00573767	0	0		0	0	0.317914		0	0	0.195859	0.134308		0	0
CsNAC031	9.77393	14.2223	23.2256	12.7233		7.10136	22.4027	7.77883		7.10136	8.5675	7.24702	8.03933		7.10136	6.01848
CsNAC032	0.0507253	0.0228807	0.0341637	0.0242755		0.194509	0.290415	0.138347		0.194509	0.159555	0.100346	0.146189		0.194509	0.0895407
CsNAC034	0.0314427	0	0.0348343	0		0	0.139803	0		0	0	0	0		0	0
CsNAC035	0	0	0.00574833	0		0	0.044262	0		0	0	0	0		0	0
CsNAC036	0.161293	0.0512403	0	0.098395		0.0697729	0	0.3007		0.0697729	0.0997343	0.0992185	0.162526		0.0697729	0.0865062
CsNAC039	3.69682	3.2597	3.36427	2.14498		9.33619	6.35166	11.6055		9.33619	11.559	13.0453	9.31277		9.33619	12.0881
CsNAC040	62.115	33.7903	12.5152	27.9135		8.87917	10.1933	15.1659		8.87917	24.1395	19.3478	10.2205		8.87917	16.3012
CsNAC041	0	0.0745573	0.00928033	0.0277685		0	0	0		0	0.0672495	0	0.647089		0	1.04481
CsNAC042	0.0217823	0	0.00501567	0		0	0	0.114909		0	0	0.062338	0.0624625		0	0
CsNAC043	0.123603	0.0532997	0.011283	0		0.154116	0.286403	0.241441		0.154116	0.120462	0.141419	0.0195865		0.154116	1.42282e-07
CsNAC046	0.448568	0.424238	0.219238	0.443972		0.369939	0.271772	0.88502		0.369939	0.610686	0.940619	0.789178		0.369939	0.48932
CsNAC049	5.71884	5.20717	4.3714	5.8877		6.34408	19.6341	6.66125		6.34408	8.36956	8.6482	7.53808		6.34408	7.95449
CsNAC050	0	0	0.008007	0		0	0	0.0156045		0	0	0	0		0	0
CsNAC051	0.0734843	0.0182083	0.056397	0		0.0921345	0.0108599	0.0113512		0.0921345	0.0912363	0.131586	0.0799725		0.0921345	0.0788291
CsNAC052	7.54812	6.68615	10.6953	8.37543		3.9117	23.8511	16.768		3.9117	6.58501	4.05453	5.05971		3.9117	7.99072
CsNAC053	2.09423	3.80037	7.66445	3.21008		13.8619	49.7579	16.6884		13.8619	12.7685	8.70313	25.5735		13.8619	30.3309
CsNAC054	0	0	0.00721467	0		0	0	0		0	0	0	0		0	0
CsNAC055	0.010185	0	0.0185347	0		0	0	0		0	0	0	0		0	0
CsNAC056	33.7052	9.9491	316.411	7.05379		22.1206	203.933	311.364		22.1206	69.6571	55.5557	135.57		22.1206	74.8363
CsNAC057	1.09567	1.79011	0.854859	0.609935		0.149639	6.26519	0.850894		0.149639	0.209348	0.28255	0.231256		0.149639	1.46045
CsNAC058	2.02175	3.30707	0.0600273	0.931474		3.44934	20.5322	9.47722		3.44934	2.49099	2.87994	2.04499		3.44934	0.50202
CsNAC059	0.510478	0.343186	0.266975	0.502632		18.9236	26.6966	16.3759		18.9236	14.2797	11.7153	11.515		18.9236	6.30854
CsNAC060	1.29845	0.485828	0.66352	1.19524		2.02391	3.11033	18.9911		2.02391	3.16222	2.18808	1.8555		2.02391	5.15304
CsNAC061	0.113905	0	0.059	0		0	0.393648	0.943132		0	0	0.165957	0		0	0
CsNAC062	0.103656	0.029971	0	0		0.145867	0	0.135081		0.145867	0.165346	0.652312	0.522332		0.145867	0.0257166
CsNAC063	0.549991	1.09884	3.93658	1.51463		5.93905	84.0777	39.7499		5.93905	8.25868	6.94781	13.9798		5.93905	36.4019
CsNAC064	7.32834	5.61299	20.0291	11.9607		2.2609	20.8038	3.02379		2.2609	4.08601	1.19681	2.83834		2.2609	6.42784
CsNAC065	0.95704	0.490642	0.298622	0.886983		0.404435	0.575827	0.096659		0.404435	0.763901	0.544428	0.490762		0.404435	0.237515
CsNAC066	0.62017	0.362958	0.865526	0.534289		0.963136	0.256344	2.33184		0.963136	0.818017	0.524799	1.15793		0.963136	0.96377
CsNAC067	1.18113	1.93201	12.9011	1.29351		54.9497	555.232	333.624		54.9497	80.6913	39.6909	88.1154		54.9497	154.521
CsNAC068	1.62109	4.29908	3.22571	0.540424		5.7341	20.4204	5.93728		5.7341	10.8611	8.49523	13.5261		5.7341	11.3242
CsNAC069	0.725127	1.37163	0.0956617	3.42766		1.07317	1.07573	1.18415		1.07317	5.53402	1.23619	0.947928		1.07317	3.67497
CsNAC071	0.0717193	0	0	0		0.016946	0	0.0353903		0.016946	0	0	0		0.016946	0
CsNAC072	1.40203	0.693361	9.88229	1.25755		0.544619	26.4884	1.1497		0.544619	0.637268	0.184266	0.602851		0.544619	0.327766
CsNAC073	0.217629	0.0536767	0.098547	0.102172		1.33311	3.3846	2.06818		1.33311	0.330993	0.668914	0.699981		1.33311	0
CsNAC075	1.40466	1.58533	1.01063	1.30062		2.80587	19.1075	3.24127		2.80587	4.88943	2.07392	3.66749		2.80587	4.19589
CsNAC076	2.30705	2.47963	0.27338	0.545549		16.2712	0.051009	11.4687		16.2712	25.1926	20.0757	20.9747		16.2712	9.07946
CsNAC077	2.13043	11.7767	0.0510507	10.6091		24.122	8.49991	6.55978		24.122	27.4655	14.975	14.4595		24.122	13.9353
CsNAC078	0.726019	0.338151	0.4048	0.207934		0.941723	2.45571	1.55496		0.941723	0.610954	1.8829	0.917029		0.941723	0.628627
CsNAC079	1.40493	1.31632	0.370565	0.134407		5.86243	0.0168021	6.36451		5.86243	4.61676	5.23339	7.60177		5.86243	2.31421
CsNAC080	10.3582	5.54049	3.37744	5.02878		16.6634	18.5654	37.1458		16.6634	25.9805	31.7786	22.0649		16.6634	31.1021
CsNAC081	0.008534	0	0.00802	0		0.106987	0	0		0.106987	0	0.0317114	0		0.106987	0
CsNAC082	0.371626	0.239297	0.351338	0.460749		0.238107	0.582744	0.615208		0.238107	0.599019	0.261309	0.266889		0.238107	0.455714
CsNAC083	1.9541	5.03603	0.959173	3.05226		15.7092	28.9127	3.62193		15.7092	18.1416	8.50261	13.5582		15.7092	18.3149
CsNAC084	0.134635	0.0629733	0.0145933	0.0915365		0	0.207837	0.0622195		0	0.122971	0.0774642	0.0879935		0	0
CsNAC085	0.004496	0	0.0176917	0		0	0	0		0	0	0	0		0	0
CsNAC087	1.5091	1.77564	0.611497	1.85119		5.58276	16.733	2.57363		5.58276	5.20607	5.93637	4.70682		5.58276	2.59606
CsNAC088	0.248551	0.200035	0.0470863	0.243244		0.0844841	0.0246581	0.0418686		0.0844841	0.224036	0.170415	0.338791		0.0844841	0.145726
CsNAC089	1.6357	0.623827	8.78074	0.587461		0.900915	10.7265	2.33062		0.900915	3.27688	7.18892	11.3972		0.900915	1.01612
CsNAC090	0.0313473	0.0162907	0.0567453	0.0209745		0	0.0193085	0		0	0	0	0		0	0
CsNAC091	0.800883	0.423291	0.090948	0.035188		0.394169	0.101895	0.625846		0.394169	0.217539	0.221518	0.148625		0.394169	0
CsNAC092	0.0431257	0.0184267	0.255039	0		0.455756	0	0.332094		0.455756	0.609355	0.961345	1.65741		0.455756	0.0166575
CsNAC093	0	0	0.007424	0		0.0504723	0	0		0.0504723	0	0	0		0.0504723	0
CsNAC094	0.83987	0.217432	0.510866	0.361258		1.93711	197.777	167.951		1.93711	4.02485	0.86736	2.08219		1.93711	3.96449
CsNAC095	0.015839	0	0.262739	0		0	0	0		0	0	0	0		0	0
CsNAC096	0.379583	0.31143	0.932908	0.268293		0.255332	0.510535	0.926314		0.255332	0.926236	0.354709	0.755945		0.255332	0.86552
CsNAC097	30.2279	7.19372	13.6798	4.45283		4.86841	12.1462	170.108		4.86841	14.4471	11.6641	23.4386		4.86841	10.1257
CsNAC098	0.190486	0.0209183	0.0361503	0.07956		0.68789	12.3604	0.548044		0.68789	0.314478	0.252423	0.312911		0.68789	1.1437
CsNAC099	0.3026	0.116083	0.219781	0		0.144041	0.129353	0.401807		0.144041	0.107536	0.608729	0.66817		0.144041	0.030338
CsNAC100	8.60704	5.44489	7.98213	7.44388		16.2596	42.071	55.202		16.2596	38.6747	7.69986	15.6635		16.2596	54.5545
CsNAC101	0.0461723	0.0113377	0.00619133	0		0	0	0		0	0	0.0381791	0.103204		0	0
CsNAC102	0.00577867	0.017018	0.0698727	0		0.0342059	0	0.0293118		0.0342059	0	0.207055	0.118247		0.0342059	0.114882
CsNAC103	0.005399	0.0439747	0.0213123	0.011826		0	0	0.0226943		0	0	0	0.0197434		0	0
CsNAC104	4.36885	14.0468	3.98897	4.25195		1.45393	45.8539	10.318		1.45393	2.8841	0.905666	5.67756		1.45393	18.1955
CsNAC105	0.198085	0.397234	1.14231	0.503644		0.0679498	0.46417	0.116994		0.0679498	0.0605965	0.0774713	0.0653078		0.0679498	0.110585
CsNAC106	2.85977	3.69621	6.77736	3.94091		5.47203	26.6122	5.34837		5.47203	8.26855	1.66188	3.71135		5.47203	10.9136
CsNAC107	0	0.037397	0.066467	0.015644		0.0682668	0.26327	0.032151		0.0682668	0.0389648	0.0422871	0.179212		0.0682668	0.041798
CsNAC109	0.0342657	0	0.004414	0		0.05406	0.0181652	0.042721		0.05406	0.0304977	0.171556	0		0.05406	0.143097
CsNAC112	3.45048	5.58844	0.031048	2.38435		15.9782	62.913	5.2154		15.9782	4.10023	4.43511	3.42434		15.9782	5.4503
CsNAC114	1.53313	1.85051	0.873939	0.194586		1.75527	0.401093	6.63422		1.75527	2.35106	2.39265	1.61694		1.75527	1.11459
CsNAC115	0.322366	0.069416	0.421357	0.257535		0.114149	0.830712	0.645577		0.114149	0.400942	0.0592096	0.0404484		0.114149	0.115872
CsNAC116	5.83358	7.72437	77.2926	4.01557		3.86919	141.95	66.1673		3.86919	4.18083	4.38973	13.1311		3.86919	32.2028
CsNAC117	16.6166	8.64303	145.618	9.56197		19.4969	106.033	55.2329		19.4969	27.0415	14.6074	23.4892		19.4969	35.9018
CsNAC118	0.861483	0.691378	0.938111	2.22828		1.33819	1.71348	2.68977		1.33819	0.677911	0.736719	1.13204		1.33819	1.18921
CsNAC119	1.72177	0.687142	1.38284	0.263694		0.0962471	2.64726	0.0415915		0.0962471	0.257796	0.0875201	0.0708417		0.0962471	0.434224
CsNAC120	5.11189	3.39088	0.76178	2.02656		22.0636	8.27413	36.8585		22.0636	34.6523	36.0839	18.1949		22.0636	25.5538
CsNAC121	1.11499	0.896527	10.6605	1.16179		0.763028	28.4259	1.86596		0.763028	0.91055	0.330365	0.492951		0.763028	0.415113
CsNAC122	0.625777	0.460867	0.29036	0.415986		1.63907	0.0577708	0.159816		1.63907	1.63085	2.61839	1.46101		1.63907	0.92907
CsNAC123	1.02567	0.581735	0.524851	0.268501		0.618139	0.479031	0.654581		0.618139	0.853064	1.41597	0.827032		0.618139	0.527221
CsNAC124	2.45274	1.19863	0.837358	1.18969		11.1193	4.80899	5.9714		11.1193	10.7259	13.6485	10.2233		11.1193	5.54369
CsNAC127	0.165317	0.183888	0.008182	0.0744555		0.229096	0.0810363	0.0153135		0.229096	0.080253	0.0874932	0.133279		0.229096	0.121762
CsNAC128	0.333896	0.416314	0.177343	0.535775		0.334615	0.230803	1.44172		0.334615	0.686179	0.91757	0.487191		0.334615	0.461064
CsNAC129	0.525894	0.82384	0.909092	0.219902		3.59208	3.24536	2.17719		3.59208	1.54989	1.44935	2.92171		3.59208	2.16363
CsNAC130	0.629404	0.259444	0.0766963	0.092656		0.592417	1.01796	1.43067		0.592417	0.550401	0.587993	0.285644		0.592417	0.542409
CsNAC131	3.57719	2.21961	4.48418	1.86395		21.4256	20.9059	37.2916		21.4256	20.3154	6.626	22.4379		21.4256	51.2361
CsNAC132	0.505566	1.17171	0.458048	0.379192		0.862869	67.6041	1.08153		0.862869	2.60973	0.627477	3.52822		0.862869	23.9801
CsNAC133	0.010689	0.015918	0.0388913	0.0283615		0	0.0462472	0.0653725		0	0.0379936	0	0		0	0
CsNAC134	0	0.000652333	0	0		0	0.0153188	0		0	0	0	0		0	0
CsNAC135	1.39248	0.815987	0.139528	0.84013		1.57933	3.29587	1.09356		1.57933	1.61392	1.54541	1.78854		1.57933	0.799809
CsNAC136	1.39963	2.20076	0.83891	1.26589		4.40811	2.06437	10.7456		4.40811	8.30874	7.26651	6.01238		4.40811	3.86683
CsNAC137	0.105805	0.019223	0.087301	0.0949895		0	0.0134938	0.0377802		0	0	0.159521	0.055065		0	0.0760986
CsNAC138	0	0	0.006134	0		0	0	0		0	0	0	0		0	0
CsNAC139	0.399368	0.915337	0.48533	0.14928		2.47816	0.696423	1.08756		2.47816	4.92758	1.88612	2.23189		2.47816	6.89804
CsNAC140	1.84921	2.10074	5.69256	1.65301		19.4535	7.02151	17.2292		19.4535	16.1866	14.1522	22.836		19.4535	20.1353
CsNAC142	0.011637	0	0.0629207	0		0	0	0		0	0	0.0469914	0		0	0
CsNAC143	7.05642	3.04313	3.27008	5.96566		71.5642	110.524	122.458		71.5642	42.4009	28.2123	28.2649		71.5642	38.1337
CsNAC144	1.58114	0.681977	0.157285	1.34211		3.95659	2.04102	7.391		3.95659	3.40377	5.54265	2.40259		3.95659	2.4909
CsNAC145	23.9188	24.6972	364.035	32.7296		82.3071	223.446	424.862		82.3071	131.749	35.6384	92.1454		82.3071	294.661
CsNAC147	3.15006	1.14128	1.46015	1.77875		7.10472	11.1076	21.6358		7.10472	16.8413	5.85231	6.38702		7.10472	13.8986
CsNAC148	23.2062	16.8599	14.9884	27.7649		27.1041	25.7541	37.4478		27.1041	40.2041	20.7453	25.2738		27.1041	40.1444
CsNAC149	0.401228	0.312552	0.0759897	0.080263		2.34376	0.0258293	1.54381		2.34376	1.94795	3.0419	2.91877		2.34376	0.393759
CsNAC150	10.9526	18.1583	0.159396	28.6779		148.883	1097.93	7.47753		148.883	33.5526	22.2263	31.5776		148.883	20.0201
CsNAC151	0.163012	0	0	0		0	0	0.22327		0	0	0.276973	0.100201		0	0
CsNAC152	1.10299	0.863437	1.30449	1.00051		0.424124	43.4753	28.2176		0.424124	1.37462	0.967872	1.28287		0.424124	1.72654
CsNAC154	0.030047	0	0.0185313	0		0.016306	0	0		0.016306	0	0	0		0.016306	0
CsNAC155	8.87202	5.2894	1.21052	4.6788		29.5637	29.5905	42.8564		29.5637	29.9021	32.8003	36.2167		29.5637	28.2985
CsNAC156	0.163012	0	0	0		0	0	0.22327		0	0	0.276973	0.100201		0	0
CsNAC157	1.9998	4.50736	27.3848	1.19516		0.7598	65.6986	1.63207		0.7598	3.03319	1.49811	6.35089		0.7598	15.5422
CsNAC158	0.134493	0.109737	0.0799617	0.136839		0.0784161	2.5271	0.060211		0.0784161	0.118145	0.142003	0.0918743		0.0784161	0.0243486
CsNAC159	0	0	0.0146683	0		0	0	0.10327		0	0	0	0		0	0
CsNAC160	0.0408317	0.017207	0.0655153	0.0306135		0	0	0		0	0	0.0429995	0.0319291		0	0.0892065
CsNAC162	0.0158687	0.0145537	0.0153247	0		0	0.0901582	0		0	0	0.196677	0.0526615		0	0
note：The red numbers represent differentially expressed genes under five treatments. HD and HS were selected for differential expression analysis under drought and salt stress.

## Sheet: Root
Gene Name	Drought					Tempertaure				Salt					ABA
	CK	LD	HD	RE		CK	Heat	Cold		CK	LS	MS	HS		CK	ABA
CsNAC002	0.150543	0.495446	0.695439	1.36334		0.868556	0.927235	0.737734		0.868556	1.71277	1.08991	1.08797		0.868556	0.588405
CsNAC003	1.02396	0.338733	0.0949047	0.018837		0.41799	0.303888	0.845714		0.41799	0.654444	1.50381	0.27856		0.41799	1.78265
CsNAC004	5.128	6.13289	5.09048	7.25572		7.48214	13.1485	13.8397		7.48214	15.1744	11.6941	11.8719		7.48214	10.3113
CsNAC005	29.705	12.9054	6.28297	8.85937		28.9321	9.71253	32.0782		28.9321	23.4713	38.0269	16.7425		28.9321	62.4664
CsNAC006	87.4594	52.3837	24.8588	49.7732		54.3732	19.0847	82.6401		54.3732	42.5165	56.9254	42.7022		54.3732	110.924
CsNAC007	4.94344	7.43242	15.1332	4.21223		15.4955	59.1778	59.7856		15.4955	36.3629	18.4939	49.8011		15.4955	33.6673
CsNAC008	3.21505	17.7405	7.55822	5.92061		3.01252	67.3363	2.74359		3.01252	3.12971	1.8205	5.98003		3.01252	5.03711
CsNAC012	6.66969	17.2067	6.25066	8.11935		47.3841	130.193	38.7892		47.3841	19.6783	53.5975	36.0676		47.3841	89.8377
CsNAC015	14.5499	5.92575	5.11191	6.39855		59.507	22.2639	61.4552		59.507	43.1127	89.6585	46.845		59.507	170.828
CsNAC016	1.04767	1.78901	1.19622	1.07526		4.24207	0.706458	5.41452		4.24207	2.08538	3.77972	1.7139		4.24207	2.05133
CsNAC017	0.144294	0	0.007434	0		0	0	0.0614557		0	0	0	0		0	0.0259569
CsNAC019	0.246725	0.227494	0.171525	0.140994		0.980591	0.0207943	0.988167		0.980591	0.237114	0.524136	0.354507		0.980591	1.26984
CsNAC020	0.186587	0.369459	0.103629	0.468802		0.615279	0.0489498	0.0859188		0.615279	0.389424	0.598619	0.743201		0.615279	0.725181
CsNAC022	1.98065	0.578205	0.10436	0.523044		1.2233	0.420063	1.05307		1.2233	2.55257	2.0799	2.66814		1.2233	1.36847
CsNAC023	1.07584	0.832247	0.487404	0.230221		1.29224	0.307636	0.763008		1.29224	0.411901	2.601	0.264014		1.29224	2.71591
CsNAC024	0.737071	0.301579	0.0526813	0.104192		0.369254	0.0685708	0.74486		0.369254	0.156877	0.455667	0.162028		0.369254	0.554429
CsNAC025	0.392925	0.110208	0.039912	0.210421		0.944525	0.313397	1.54648		0.944525	0.228657	0.635684	0.277603		0.944525	0.377823
CsNAC026	0	0	0.00859867	0.054214		0	6.09183	0		0	0.0367382	0.153524	0.197588		0	0.200043
CsNAC027	10.7713	13.9385	18.1922	14.1768		12.9484	31.8334	14.0212		12.9484	16.2752	15.5524	17.3171		12.9484	8.60245
CsNAC028	0.541021	0	0	0		0	0	0.189027		0	0	0	0		0	0
CsNAC031	22.1142	26.1117	27.5131	22.1394		8.93304	11.4932	8.9552		8.93304	9.65592	9.1215	8.66836		8.93304	8.01841
CsNAC032	0.308185	0	0.00851733	0.108379		0.103441	0.327203	2.04548		0.103441	0.0896794	0.114404	0.118057		0.103441	0.141354
CsNAC034	0	0	0.143809	0.049268		0	0	0		0	0.0277494	0	0		0	0
CsNAC035	0	0	0.0143993	0.016783		0.150184	0.0264192	0		0.150184	0	0.132707	0		0.150184	0.0268168
CsNAC036	2.74555	12.2517	0.652439	0.538929		12.7204	7.88328	31.9193		12.7204	2.42989	2.96845	1.91577		12.7204	5.06457
CsNAC039	7.23076	5.34198	5.06211	6.04447		11.2699	4.27923	12.6061		11.2699	7.10221	11.4178	7.16512		11.2699	19.8945
CsNAC040	100.686	69.194	36.7237	56.5616		25.1792	9.7561	21.9489		25.1792	19.4693	25.6122	22.1116		25.1792	37.6569
CsNAC041	0	0	0	0		0	0	0		0	0	0.0212633	0		0	0
CsNAC042	0	0	0.00855867	0		0	0	0		0	0	0	0		0	0
CsNAC043	0.437567	0.557967	0.287946	0.147228		0.641665	0.377011	1.23184		0.641665	0.320297	0.788823	0.281259		0.641665	0.393171
CsNAC046	2.0669	2.92934	1.1449	2.82629		0.392425	3.87257	0.396075		0.392425	2.63075	1.2958	1.86253		0.392425	0.679861
CsNAC049	12.241	12.4165	11.9623	11.3308		13.1656	21.6991	13.2296		13.1656	18.6421	15.5842	16.5556		13.1656	10.4194
CsNAC050	0	0	0.0337503	0.017324		0	0	0.0171505		0	0	0	0.0556325		0	0
CsNAC051	1.17978	0.834881	1.14046	1.41611		0.107014	1.48073	0.140689		0.107014	0.523532	0.41467	0.774246		0.107014	0.248258
CsNAC052	11.9961	15.1355	12.1459	8.88673		7.93945	14.2639	28.1239		7.93945	11.1979	9.62898	9.57488		7.93945	7.02649
CsNAC053	3.25793	7.14789	8.85945	8.93495		8.01958	55.4445	9.48629		8.01958	21.8246	11.949	50.2641		8.01958	9.34327
CsNAC054	0	0	0.0353943	0		0.0474538	0	0.552861		0.0474538	0	0	0.0771045		0.0474538	0
CsNAC055	0	0	0.010247	0		0	0	0.271616		0	0	0	0		0	0
CsNAC056	13.6575	24.0331	322.069	150.518		138.575	157.974	479.94		138.575	37.8068	52.338	101.854		138.575	77.4502
CsNAC057	2.88621	22.9897	1.58718	7.23765		2.67047	113.968	6.45998		2.67047	3.51188	6.16945	5.54949		2.67047	3.048
CsNAC058	0.133149	2.23727	0.352049	0		0.410099	4.50737	1.55618		0.410099	0.425385	0.312857	0		0.410099	1.79907
CsNAC059	0.525127	5.48058	0.530037	0.324618		10.2986	96.7698	1.50138		10.2986	5.75069	8.92828	6.83066		10.2986	4.28119
CsNAC060	2.96785	0.095251	0.288123	0.443277		1.73657	0.768713	24.0415		1.73657	0.539065	0.614969	0.583832		1.73657	0.367567
CsNAC061	0	0	0.00355233	0		0.0290534	0	0.079309		0.0290534	0.0143563	0	0		0.0290534	0
CsNAC062	1.61928	0	0	0		0.551769	0	0.655366		0.551769	8.69818	0.181071	0.0186116		0.551769	0.210963
CsNAC063	0.211541	2.42279	1.25597	0.937025		9.89603	102.155	103.584		9.89603	8.70816	7.61397	10.8181		9.89603	11.3855
CsNAC064	7.00351	8.76301	22.5832	10.886		4.08964	8.00717	3.9228		4.08964	5.00951	4.21041	4.41168		4.08964	2.92685
CsNAC065	2.83984	2.16002	0.952639	1.46299		1.72092	2.91589	1.41333		1.72092	2.21969	2.10076	1.415		1.72092	1.91686
CsNAC066	0.551166	0.881881	1.81177	1.55999		3.16858	0.61155	34.3359		3.16858	6.63882	10.8843	7.26836		3.16858	4.04361
CsNAC067	0.89967	2.64503	8.35869	3.6633		42.383	270.965	717.139		42.383	166.848	54.086	382.093		42.383	56.4022
CsNAC068	2.90923	7.67119	1.76206	1.35938		2.7847	13.4514	2.169		2.7847	2.88734	2.08111	2.27002		2.7847	5.10117
CsNAC069	0.112948	0	0.163775	0.143896		0.0181632	0.0695813	0		0.0181632	0.0576749	0.28182	0.127306		0.0181632	0.318813
CsNAC071	0.715456	0.263472	0.095763	0.032533		0.281106	0.212674	0.637227		0.281106	0.568738	1.20299	0.158155		0.281106	1.37004
CsNAC072	1.35134	3.68536	12.2406	5.17495		2.16863	20.0579	4.77828		2.16863	3.07835	1.95671	4.58407		2.16863	1.56528
CsNAC073	0.595119	0.577132	0.1893	0.171986		1.28751	1.31539	1.04788		1.28751	1.25429	1.23637	0.950535		1.28751	0.742383
CsNAC075	2.34566	2.21639	2.22195	4.33006		2.94082	8.34877	2.14626		2.94082	6.6241	3.8557	7.40811		2.94082	2.45428
CsNAC076	2.2069	0.815082	1.19465	7.96553		5.33933	0.233382	1.74919		5.33933	16.4394	13.1376	16.1936		5.33933	9.41873
CsNAC077	1.66648	3.36385	0.104793	0		1.26042	25.6869	0.639927		1.26042	4.79233	1.14282	0.191598		1.26042	1.49217
CsNAC078	1.96361	1.26224	1.10657	1.51994		2.71245	3.57089	1.04141		2.71245	1.85881	3.19505	1.38868		2.71245	2.61333
CsNAC079	1.55699	14.6435	13.9715	14.158		13.6011	0	6.38914		13.6011	27.7004	23.5498	12.0867		13.6011	8.15001
CsNAC080	31.4563	17.1	9.63814	14.5876		43.8772	16.4073	62.8027		43.8772	36.6801	58.3367	32.7224		43.8772	103.346
CsNAC081	0	0	0	0		0	0.0214112	0.0636604		0	0	0	0		0	0.0277479
CsNAC082	0.545266	0.389557	0.350704	0.466309		0.623065	0.863351	1.68795		0.623065	0.602182	0.812348	0.625128		0.623065	0.538811
CsNAC083	4.15877	14.1286	3.3053	5.62238		12.6458	64.8455	14.5879		12.6458	57.6447	23.4701	103.651		12.6458	20.1462
CsNAC084	0.015964	0	0.049817	0.067017		0	0	0.359644		0	0.0181259	0.0493584	0.146651		0	0.108146
CsNAC085	0	0	0.0334547	0.018933		0	0	0.0172707		0	0	0	0		0	0
CsNAC087	4.08666	3.03982	2.1043	3.4159		8.98042	17.5862	3.87341		8.98042	4.5595	7.15589	6.89057		8.98042	5.45289
CsNAC088	0.819171	0.598559	0.350616	0.674786		0.417817	0.167068	0.0266471		0.417817	0.8656	1.17555	0.489447		0.417817	1.02952
CsNAC089	1.22248	1.40084	5.32313	2.58013		4.85539	3.77238	5.79634		4.85539	3.93074	4.43317	5.82999		4.85539	2.79926
CsNAC090	0.046761	0.036713	0.0161717	0.041162		0.0310911	0	0.047366		0.0310911	0.102055	0.011714	0.0294092		0.0310911	0.0721242
CsNAC091	0.739192	0.35507	0.163854	0.205806		0.162323	0.0319098	0.468341		0.162323	0.131856	0.210152	0.0931666		0.162323	0.296063
CsNAC092	0.014466	0	0.231292	0.230327		0.065882	0.0265031	3.30295		0.065882	0.0277228	0.0379778	0.519382		0.065882	0.0282205
CsNAC093	0.023703	0	0	0		0.0195905	0	0.0908791		0.0195905	0	0	0		0.0195905	0.0167207
CsNAC094	0.849731	0.724931	1.57498	1.25619		11.8387	174.71	368.694		11.8387	35.9799	27.7138	70.9271		11.8387	4.6193
CsNAC095	0	0	0.354486	0.047587		0.0485298	0	0.279191		0.0485298	0.00734493	0	0.0724381		0.0485298	0.0342888
CsNAC096	0.711018	0.050266	0.4661	0.558946		0.358681	0.436351	4.62846		0.358681	0.0826139	0.143448	0.193352		0.358681	0.226733
CsNAC097	8.93546	8.89261	38.1061	12.5473		41.1487	6.94327	688.549		41.1487	68.9909	23.5722	98.8303		41.1487	14.6793
CsNAC098	0.825446	4.0244	0.266762	1.27194		5.63547	69.2174	26.2975		5.63547	5.50821	7.40832	1.07572		5.63547	3.67161
CsNAC099	1.05408	2.64798	2.46692	3.02437		1.43467	1.30647	2.56751		1.43467	2.13715	2.45844	2.87174		1.43467	1.07857
CsNAC100	6.4248	13.6084	6.25909	12.0727		20.0623	12.6744	181.497		20.0623	76.9045	30.2421	71.5163		20.0623	30.589
CsNAC101	0.028885	0	0.035525	0.092603		0.0519687	0	0		0.0519687	0.0345477	0.0230554	0.180973		0.0519687	0
CsNAC102	1.01044	0.50926	0.020553	0.034277		0.759049	0.123048	0.562014		0.759049	1.66998	0.148603	0.181675		0.759049	0.944898
CsNAC103	0	0.272145	0.0438813	0.051098		0.0180924	0.104709	0.123881		0.0180924	0.0266542	0	0.115724		0.0180924	0.0430556
CsNAC104	8.18993	42.4402	2.47008	5.8483		7.85617	138.276	46.3913		7.85617	3.09433	9.63216	4.77118		7.85617	4.46376
CsNAC105	1.02265	3.53316	1.25321	1.50128		1.00185	11.9874	2.7443		1.00185	1.08674	2.09798	1.33188		1.00185	0.872349
CsNAC106	1.53765	4.18558	1.64724	0.613432		1.53445	1.35522	1.89107		1.53445	1.79553	1.07064	0.623251		1.53445	3.08125
CsNAC107	0.164196	0	0.0254527	0.032106		0.05708	0.0778621	0.0868581		0.05708	0.020509	0.0263183	0.0925988		0.05708	0
CsNAC109	0.134022	0.376967	0.00438433	0.128479		0.0394964	0.06979	0.998964		0.0394964	0.101621	0.0581394	0.0292851		0.0394964	0.112634
CsNAC112	0.72858	1.27365	0	0		0.744818	6.45576	0.629979		0.744818	0.668911	0.362321	0.508611		0.744818	0.030544
CsNAC114	1.95488	2.26626	1.01222	2.07091		0.99862	2.32101	1.47606		0.99862	3.95962	1.70557	2.83657		0.99862	0.793554
CsNAC115	0.071831	0.092639	0.509302	0.569862		0.182506	0.80335	0.784327		0.182506	1.05486	0.337355	0.853727		0.182506	0.0489706
CsNAC116	1.67631	10.4727	6.14555	3.56915		2.39124	66.2299	19.3358		2.39124	2.60541	1.1621	3.63049		2.39124	3.45804
CsNAC117	16.3257	37.7057	46.9034	25.1103		29.6708	107.028	98.9964		29.6708	12.9481	16.5808	24.041		29.6708	36.2966
CsNAC118	0.850786	1.15677	0.554278	0.625009		1.89784	2.66118	7.2521		1.89784	5.74661	11.053	6.32964		1.89784	2.84525
CsNAC119	2.89927	1.0221	3.91448	6.26332		0.418556	4.19268	0.289886		0.418556	2.5888	2.79869	1.60929		0.418556	1.40271
CsNAC120	9.06997	7.19989	2.63564	5.25213		30.3992	7.30337	34.014		30.3992	15.5865	37.4462	14.4871		30.3992	74.8341
CsNAC121	3.3151	2.52547	10.7833	9.05849		1.6885	20.8528	18.6861		1.6885	2.13324	3.18442	2.66951		1.6885	2.53233
CsNAC122	0.124173	0.020826	0.00961633	0.140187		0.0723921	0.0242696	0.26008		0.0723921	0.28507	0.487086	0.176916		0.0723921	0.317703
CsNAC123	2.55693	1.18217	2.89806	1.34765		1.31392	0.361323	0.662381		1.31392	1.30396	1.3468	0.587156		1.31392	2.11689
CsNAC124	2.77926	2.22722	1.7613	1.48011		10.5377	3.0929	6.59536		10.5377	5.61716	7.76924	5.67987		10.5377	7.81987
CsNAC127	0.069578	0.123831	0.0889003	0.212856		1.71373	0.317705	0.187374		1.71373	0.945735	0.917981	0.936577		1.71373	0.512265
CsNAC128	3.38956	24.8344	7.0284	25.6886		14.1229	11.9961	13.274		14.1229	23.5117	16.8481	17.8462		14.1229	8.83294
CsNAC129	0.935003	3.4772	0.215947	0.060993		1.13658	9.01196	0.472915		1.13658	0.525764	0.289382	0.0389833		1.13658	2.37613
CsNAC130	0.652554	2.4376	0.445528	0.509134		1.27414	6.34419	2.43781		1.27414	2.87813	2.9454	1.53222		1.27414	0.731668
CsNAC131	5.89601	21.2231	3.87793	2.27153		9.07721	75.7408	25.4212		9.07721	5.29786	6.4677	4.68491		9.07721	9.05793
CsNAC132	0.390217	2.28876	0.368423	2.81916		7.27373	12.553	8.26877		7.27373	14.5673	12.0218	21.5968		7.27373	5.11953
CsNAC133	0.039595	0	0.066075	0.061378		0.011349	0	2.45555		0.011349	0	0.0124586	0.0428358		0.011349	0.0161374
CsNAC134	0	0	0.002455	0		0	0.0168275	0.131577		0	0	0	0		0	0
CsNAC135	2.63428	2.2942	0.570739	1.63765		2.31039	5.20932	0.792864		2.31039	2.55364	2.57632	1.65241		2.31039	1.11179
CsNAC136	1.76991	8.32397	6.56364	14.7095		13.0655	18.3459	14.0544		13.0655	49.4794	24.4774	42.0253		13.0655	8.11936
CsNAC137	0.746431	0.087404	0	0.326542		0.423708	0.512636	0.410216		0.423708	0.713778	0.157846	0.626044		0.423708	0.19676
CsNAC138	0	0	0	0		0	0	0		0	0	0	0		0	0
CsNAC139	1.24682	0.56581	0.0755237	0.271846		1.56549	0.693176	0.25569		1.56549	1.23039	1.73858	1.36237		1.56549	0.465892
CsNAC140	6.97604	48.05	14.2817	14.4879		46.4916	276.488	142.355		46.4916	88.1428	58.1237	166.831		46.4916	80.1079
CsNAC142	0	0	0.146122	0.070721		0.0405525	0.640165	0.349347		0.0405525	0.324251	0.316922	0.514852		0.0405525	0
CsNAC143	4.77307	11.3622	4.03182	5.69932		53.7706	112.591	94.6001		53.7706	46.2145	30.2142	18.558		53.7706	53.3793
CsNAC144	3.60616	0.727878	0.215618	0.42111		2.04521	3.16751	7.43799		2.04521	4.82459	3.65387	8.74384		2.04521	2.24249
CsNAC145	14.1805	46.9645	213.395	112.836		65.9649	150.989	826.415		65.9649	68.2623	49.422	133.424		65.9649	78.5839
CsNAC147	6.18288	9.24745	3.04908	8.58401		22.035	34.6641	321.819		22.035	152.189	79.7968	125.425		22.035	40.3048
CsNAC148	82.0307	42.0819	31.4465	35.7673		64.9893	55.8149	98.4097		64.9893	89.4777	82.4857	49.4785		64.9893	56.7045
CsNAC149	2.26106	19.4925	11.656	6.39705		42.1403	0.0297769	8.17372		42.1403	53.6716	43.8879	28.6379		42.1403	18.7307
CsNAC150	0.345912	0.733682	0.00886833	0.045836		0.610709	25.7003	0.145918		0.610709	3.18728	1.06653	1.20189		0.610709	0.750448
CsNAC151	0.656317	0	0	0		0	0	0.210535		0	0	0	0		0	0
CsNAC152	0.831721	0.887168	1.02224	0.313942		1.27107	15.7154	6.58483		1.27107	1.08641	0.68001	0.826822		1.27107	0.719981
CsNAC154	0.0539	0.034594	0.0122217	0.053811		0	0	0		0	0.0169934	0.0352464	0		0	0.0273656
CsNAC155	16.6053	12.3854	6.85401	6.56814		32.9885	16.4721	35.3599		32.9885	29.0687	26.6774	27.0186		32.9885	42.0188
CsNAC156	0.656317	0	0	0		0	0	0.210535		0	0	0	0		0	0
CsNAC157	1.44427	34.5848	5.11401	14.3992		10.8085	158.901	20.7015		10.8085	32.7831	11.3492	76.4969		10.8085	9.02449
CsNAC158	1.29993	0.155995	0.11414	0.075485		0.56509	1.62347	0.175545		0.56509	0.725288	0.670003	1.02437		0.56509	0.386088
CsNAC159	0	0	0	0		0	0	0.242007		0	0.0369333	0.0238609	0.0277876		0	0
CsNAC160	0.058699	0.028255	0.0338727	0.039761		0.0300253	0	0		0.0300253	0	0.0242593	0		0.0300253	0
CsNAC162	0.06406	0	0.0209427	0		0	0	0.715985		0	0	0	0.0546405		0	0.0303254
