# Supplementary material for: Genome-Wide Analysis of the Role of NAC Family in Flower Development and Abiotic Stress Responses in Cleistogenes songorica
Source: Genes (Basel). 2020 Aug 12;11(8):927. doi: 10.3390/genes11080927 (PMC7464430; doi:10.3390/genes11080927)
Supplement: Supplementary file 1 [file genes-11-00927-s001.zip › Supplementary materials/Table S8.xlsx]

## Sheet: GO annotation
Table S8. Gene list and GO annotation analysis of coexpression genes with abiotic stress related genes.
GO.ID	Term	Gene number	P-value
GO:0008150	biological_process	805	1
GO:0008152	metabolic process	636	0.80181
GO:0009987	cellular process	596	0.94085
GO:0071704	organic substance metabolic process	533	0.93077
GO:0044237	cellular metabolic process	496	0.94447
GO:0044238	primary metabolic process	494	0.95993
GO:0044699	single-organism process	494	0.22795
GO:0044763	single-organism cellular process	378	0.74997
GO:0043170	macromolecule metabolic process	358	0.97948
GO:0044260	cellular macromolecule metabolic process	327	0.99009
GO:0044710	single-organism metabolic process	312	0.3405
GO:0050896	response to stimulus	299	0.03659
GO:0009058	biosynthetic process	249	0.97603
GO:1901576	organic substance biosynthetic process	240	0.97192
GO:0044249	cellular biosynthetic process	231	0.98342
GO:0006807	nitrogen compound metabolic process	227	0.99268
GO:0065007	biological regulation	221	0.90148
GO:1901360	organic cyclic compound metabolic process	215	0.99906
GO:0006725	cellular aromatic compound metabolic process	208	0.99382
GO:0050789	regulation of biological process	207	0.83339
GO:0034641	cellular nitrogen compound metabolic process	194	0.99813
GO:0050794	regulation of cellular process	191	0.64166
GO:0046483	heterocycle metabolic process	191	0.99838
GO:0019538	protein metabolic process	185	0.83438
GO:0006139	nucleobase-containing compound metabolic process	177	0.99852
GO:0006950	response to stress	170	0.12132
GO:0006793	phosphorus metabolic process	167	0.11062
GO:0006796	phosphate-containing compound metabolic process	164	0.09411
GO:0009059	macromolecule biosynthetic process	161	0.7477
GO:0044267	cellular protein metabolic process	160	0.62247
GO:0034645	cellular macromolecule biosynthetic process	159	0.76696
GO:0042221	response to chemical	148	0.20398
GO:0090304	nucleic acid metabolic process	146	0.99997
GO:1901362	organic cyclic compound biosynthetic process	145	0.28846
GO:0043412	macromolecule modification	141	0.94293
GO:0019438	aromatic compound biosynthetic process	137	0.17073
GO:0006464	cellular protein modification process	137	0.00344
GO:0036211	protein modification process	137	1
GO:0044281	small molecule metabolic process	129	0.43325
GO:0010467	gene expression	128	0.12329
GO:0044271	cellular nitrogen compound biosynthetic process	127	0.12205
GO:0018130	heterocycle biosynthetic process	127	0.13551
GO:0051179	localization	126	0.39243
GO:0044711	single-organism biosynthetic process	125	0.27381
GO:0051234	establishment of localization	124	0.4169
GO:0051716	cellular response to stimulus	122	0.14536
GO:0006810	transport	122	0.32982
GO:0016070	RNA metabolic process	121	0.12319
GO:0019222	regulation of metabolic process	118	0.51532
GO:0055114	oxidation-reduction process	117	0.21833
GO:0034654	nucleobase-containing compound biosynthetic process	116	0.19474
GO:0009628	response to abiotic stimulus	114	0.15641
GO:0032502	developmental process	113	0.51058
GO:0044767	single-organism developmental process	112	0.53152
GO:0032501	multicellular organismal process	111	0.67627
GO:0080090	regulation of primary metabolic process	110	0.23586
GO:0016310	phosphorylation	109	0.01595
GO:0031323	regulation of cellular metabolic process	108	0.7376
GO:0044707	single-multicellular organism process	108	0.43897
GO:0005975	carbohydrate metabolic process	106	0.10891
GO:0009056	catabolic process	106	0.59479
GO:0007275	multicellular organismal development	105	0.33195
GO:0048856	anatomical structure development	105	0.43812
GO:0007154	cell communication	104	0.19801
GO:0006351	transcription, DNA-templated	103	0.36761
GO:0032774	RNA biosynthetic process	103	0.29837
GO:0060255	regulation of macromolecule metabolic process	103	0.81721
GO:0010033	response to organic substance	102	0.06664
GO:1901575	organic substance catabolic process	100	0.63632
GO:0044765	single-organism transport	97	0.33882
GO:0009889	regulation of biosynthetic process	96	0.36181
GO:1901700	response to oxygen-containing compound	94	0.17879
GO:0031326	regulation of cellular biosynthetic process	92	0.33857
GO:0071840	cellular component organization or biogenesis	92	0.85623
GO:0019219	regulation of nucleobase-containing compound metabolic process	91	0.71884
GO:0051171	regulation of nitrogen compound metabolic process	91	0.81674
GO:0010468	regulation of gene expression	91	0.50716
GO:0048731	system development	90	0.31963
GO:0019752	carboxylic acid metabolic process	89	0.47355
GO:0043436	oxoacid metabolic process	89	0.43675
GO:0006082	organic acid metabolic process	89	0.44621
GO:0010556	regulation of macromolecule biosynthetic process	88	0.24685
GO:2000112	regulation of cellular macromolecule biosynthetic process	88	0.24685
GO:0006468	protein phosphorylation	87	0.02193
GO:0006355	regulation of transcription, DNA-templated	86	0.00061
GO:2001141	regulation of RNA biosynthetic process	86	1
GO:0051252	regulation of RNA metabolic process	86	0.77741
GO:0007165	signal transduction	85	0.05052
GO:0044700	single organism signaling	85	0.06695
GO:0023052	signaling	85	0.06512
GO:1901564	organonitrogen compound metabolic process	84	0.40626
GO:0009719	response to endogenous stimulus	77	0.0397
GO:0044248	cellular catabolic process	76	0.66107
GO:0009725	response to hormone	75	0.04421
GO:0016043	cellular component organization	74	0.89766
GO:0022414	reproductive process	73	0.63028
GO:0044712	single-organism catabolic process	70	0.69126
GO:0044723	single-organism carbohydrate metabolic process	69	0.20057
GO:0009791	post-embryonic development	69	0.42302
GO:0006629	lipid metabolic process	68	0.69259
GO:0071702	organic substance transport	67	0.55008
GO:0001101	response to acid chemical	63	0.0478
GO:0003006	developmental process involved in reproduction	63	0.3663
GO:0044283	small molecule biosynthetic process	61	0.1474
GO:0010035	response to inorganic substance	61	0.74793
GO:0009605	response to external stimulus	60	0.8625
GO:0048608	reproductive structure development	60	0.56118
GO:0061458	reproductive system development	60	0.56118
GO:0044262	cellular carbohydrate metabolic process	56	0.07034
GO:0005976	polysaccharide metabolic process	54	0.01983
GO:0032787	monocarboxylic acid metabolic process	54	0.32382
GO:0051704	multi-organism process	54	0.64819
GO:0044702	single organism reproductive process	53	0.54346
GO:0009266	response to temperature stimulus	52	0.05285
GO:0070887	cellular response to chemical stimulus	51	0.1374
GO:0016053	organic acid biosynthetic process	51	0.16381
GO:0046394	carboxylic acid biosynthetic process	51	0.16381
GO:0044255	cellular lipid metabolic process	50	0.9432
GO:0019637	organophosphate metabolic process	50	0.63362
GO:0048513	organ development	48	0.29664
GO:0044264	cellular polysaccharide metabolic process	46	0.03854
GO:0071310	cellular response to organic substance	46	0.05587
GO:0033554	cellular response to stress	45	0.59556
GO:0055085	transmembrane transport	45	0.49159
GO:0006996	organelle organization	45	0.62228
GO:0016051	carbohydrate biosynthetic process	44	0.22221
GO:1901135	carbohydrate derivative metabolic process	44	0.42544
GO:0044085	cellular component biogenesis	43	0.25134
GO:0033993	response to lipid	42	0.31042
GO:0006520	cellular amino acid metabolic process	42	0.43442
GO:0006952	defense response	42	0.72555
GO:0009607	response to biotic stimulus	42	0.51097
GO:0033036	macromolecule localization	41	0.28344
GO:0043207	response to external biotic stimulus	40	0.58466
GO:0051707	response to other organism	40	0.58466
GO:0009314	response to radiation	40	0.22991
GO:0009755	hormone-mediated signaling pathway	39	0.07101
GO:0032870	cellular response to hormone stimulus	39	0.03376
GO:0071495	cellular response to endogenous stimulus	39	0.03376
GO:0097305	response to alcohol	39	0.24664
GO:0065008	regulation of biological quality	39	0.97658
GO:1901566	organonitrogen compound biosynthetic process	39	0.35182
GO:0006811	ion transport	39	0.29366
GO:0009416	response to light stimulus	38	0.38432
GO:0006508	proteolysis	38	0.97471
GO:0048367	shoot system development	38	0.19644
GO:0009653	anatomical structure morphogenesis	38	0.80914
GO:0048518	positive regulation of biological process	37	0.12868
GO:1901565	organonitrogen compound catabolic process	37	0.63458
GO:0006073	cellular glucan metabolic process	36	0.16407
GO:0044042	glucan metabolic process	36	0.16407
GO:0009737	response to abscisic acid	35	0.2996
GO:0009057	macromolecule catabolic process	35	0.62978
GO:0008104	protein localization	35	0.21773
GO:0055086	nucleobase-containing small molecule metabolic process	35	0.65768
GO:0051641	cellular localization	35	0.24951
GO:1901361	organic cyclic compound catabolic process	34	0.38759
GO:0015031	protein transport	34	0.19101
GO:0045184	establishment of protein localization	34	0.18993
GO:0009409	response to cold	33	0.0386
GO:0034637	cellular carbohydrate biosynthetic process	33	0.10649
GO:0035556	intracellular signal transduction	33	0.07269
GO:1901605	alpha-amino acid metabolic process	33	0.14465
GO:0006979	response to oxidative stress	33	0.26252
GO:0019439	aromatic compound catabolic process	33	0.31731
GO:0048519	negative regulation of biological process	33	0.39944
GO:0051649	establishment of localization in cell	33	0.27021
GO:0000271	polysaccharide biosynthetic process	32	0.03103
GO:0048583	regulation of response to stimulus	32	0.16971
GO:0006970	response to osmotic stress	32	0.08889
GO:1902589	single-organism organelle organization	32	0.48016
GO:0006259	DNA metabolic process	32	1
GO:0044282	small molecule catabolic process	31	0.28505
GO:0006631	fatty acid metabolic process	31	0.20691
GO:0006812	cation transport	31	0.15872
GO:0033692	cellular polysaccharide biosynthetic process	30	0.03024
GO:0071554	cell wall organization or biogenesis	30	0.86409
GO:0007049	cell cycle	30	0.31358
GO:0008610	lipid biosynthetic process	30	0.89282
GO:0016054	organic acid catabolic process	29	0.31867
GO:0046395	carboxylic acid catabolic process	29	0.31867
GO:0072330	monocarboxylic acid biosynthetic process	29	0.06394
GO:0050793	regulation of developmental process	29	0.34296
GO:0009651	response to salt stress	29	0.05367
GO:0009415	response to water	28	0.05417
GO:1901615	organic hydroxy compound metabolic process	28	0.72215
GO:0040007	growth	28	0.55947
GO:0046907	intracellular transport	28	0.16623
GO:0009117	nucleotide metabolic process	28	0.60838
GO:0006753	nucleoside phosphate metabolic process	28	0.59209
GO:0009414	response to water deprivation	27	0.07422
GO:0048522	positive regulation of cellular process	27	0.02902
GO:0022402	cell cycle process	27	0.07182
GO:0090567	reproductive shoot system development	27	0.27497
GO:0034613	cellular protein localization	27	0.12978
GO:0070727	cellular macromolecule localization	27	0.096
GO:0051301	cell division	26	0.06753
GO:0009908	flower development	26	0.35491
GO:0009888	tissue development	26	0.28897
GO:0009733	response to auxin	25	0.05028
GO:1901701	cellular response to oxygen-containing compound	25	0.3923
GO:0006886	intracellular protein transport	25	0.1295
GO:0048523	negative regulation of cellular process	24	0.34104
GO:0046700	heterocycle catabolic process	24	0.47315
GO:0044270	cellular nitrogen compound catabolic process	24	0.4684
GO:1901657	glycosyl compound metabolic process	24	0.71762
GO:0048869	cellular developmental process	24	0.97007
GO:0008652	cellular amino acid biosynthetic process	23	0.40492
GO:0098542	defense response to other organism	23	0.49854
GO:0032259	methylation	23	0.9838
GO:0072521	purine-containing compound metabolic process	23	0.7835
GO:0090407	organophosphate biosynthetic process	23	0.53544
GO:0022607	cellular component assembly	23	0.87406
GO:1902582	single-organism intracellular transport	23	0.1798
GO:0030243	cellulose metabolic process	22	0.0822
GO:0042546	cell wall biogenesis	22	0.04624
GO:0044036	cell wall macromolecule metabolic process	22	0.0054
GO:0051273	beta-glucan metabolic process	22	0.09055
GO:0030001	metal ion transport	22	0.22939
GO:0016052	carbohydrate catabolic process	22	0.78974
GO:0048316	seed development	22	0.51922
GO:0009790	embryo development	22	0.30421
GO:0010154	fruit development	22	0.53032
GO:0009116	nucleoside metabolic process	22	0.64849
GO:0006091	generation of precursor metabolites and energy	22	0.95474
GO:0010410	hemicellulose metabolic process	21	0.02236
GO:0010383	cell wall polysaccharide metabolic process	21	0.03058
GO:0010646	regulation of cell communication	21	0.18238
GO:0071705	nitrogen compound transport	21	0.15888
GO:2000026	regulation of multicellular organismal development	21	0.16236
GO:0051239	regulation of multicellular organismal process	21	0.16193
GO:0048827	phyllome development	21	0.1141
GO:0034655	nucleobase-containing compound catabolic process	21	0.5672
GO:0010038	response to metal ion	21	0.84338
GO:0009119	ribonucleoside metabolic process	21	0.72843
GO:0019748	secondary metabolic process	20	0.94759
GO:0048589	developmental growth	20	0.79986
GO:0016049	cell growth	20	0.78563
GO:0006605	protein targeting	20	0.22851
GO:0045491	xylan metabolic process	19	0.03152
GO:0009734	auxin-activated signaling pathway	19	0.01647
GO:0071365	cellular response to auxin stimulus	19	0.01647
GO:0009408	response to heat	19	0.62658
GO:0016042	lipid catabolic process	19	0.44154
GO:0016311	dephosphorylation	19	0.07986
GO:0009617	response to bacterium	19	0.21301
GO:0070647	protein modification by small protein conjugation or removal	19	0.09264
GO:0042592	homeostatic process	19	0.9232
GO:0006790	sulfur compound metabolic process	19	0.37138
GO:0044265	cellular macromolecule catabolic process	19	0.81869
GO:1901136	carbohydrate derivative catabolic process	19	0.67622
GO:0046686	response to cadmium ion	19	0.60622
GO:0051186	cofactor metabolic process	19	0.7415
GO:0042278	purine nucleoside metabolic process	19	0.74111
GO:0046128	purine ribonucleoside metabolic process	19	0.74111
GO:1901137	carbohydrate derivative biosynthetic process	19	0.33572
GO:0019693	ribose phosphate metabolic process	19	0.74497
GO:0009259	ribonucleotide metabolic process	19	0.74497
GO:0009966	regulation of signal transduction	18	0.2114
GO:0023051	regulation of signaling	18	0.21092
GO:0016265	death	18	0.11684
GO:0008219	cell death	18	0.11684
GO:1901617	organic hydroxy compound biosynthetic process	18	0.30669
GO:0006066	alcohol metabolic process	18	0.8255
GO:1901607	alpha-amino acid biosynthetic process	18	0.4046
GO:0006260	DNA replication	18	0.97157
GO:0002376	immune system process	18	0.45654
GO:0009793	embryo development ending in seed dormancy	18	0.31463
GO:0071822	protein complex subunit organization	18	0.94933
GO:0006163	purine nucleotide metabolic process	18	0.86971
GO:0043933	macromolecular complex subunit organization	18	0.97162
GO:0009698	phenylpropanoid metabolic process	17	0.60426
GO:0044242	cellular lipid catabolic process	17	0.32915
GO:0009743	response to carbohydrate	17	0.08342
GO:0006633	fatty acid biosynthetic process	17	0.28149
GO:0010228	vegetative to reproductive phase transition of meristem	17	0.7708
GO:0009250	glucan biosynthetic process	17	0.21955
GO:0014070	response to organic cyclic compound	17	0.27906
GO:0045087	innate immune response	17	0.5456
GO:0006955	immune response	17	0.49156
GO:0005996	monosaccharide metabolic process	17	0.43725
GO:0048569	post-embryonic organ development	17	0.79164
GO:0022622	root system development	17	0.6711
GO:0048364	root development	17	0.6711
GO:0000003	reproduction	17	0.17327
GO:0046434	organophosphate catabolic process	17	0.74191
GO:0006461	protein complex assembly	17	0.919
GO:0070271	protein complex biogenesis	17	0.90826
GO:0016482	cytoplasmic transport	17	0.24618
GO:0065003	macromolecular complex assembly	17	0.94997
GO:0045492	xylan biosynthetic process	16	0.01009
GO:0010413	glucuronoxylan metabolic process	16	0.01009
GO:0070592	cell wall polysaccharide biosynthetic process	16	0.01982
GO:0070589	cellular component macromolecule biosynthetic process	16	0.01761
GO:0044038	cell wall macromolecule biosynthetic process	16	0.01761
GO:0009063	cellular amino acid catabolic process	16	0.51455
GO:0009991	response to extracellular stimulus	16	0.61473
GO:0030258	lipid modification	16	0.39088
GO:0009620	response to fungus	16	0.3073
GO:0000302	response to reactive oxygen species	16	0.93268
GO:0009893	positive regulation of metabolic process	16	0.13687
GO:0051246	regulation of protein metabolic process	16	0.48652
GO:0048437	floral organ development	16	0.51094
GO:0006820	anion transport	16	0.37328
GO:0000902	cell morphogenesis	16	0.66794
GO:0009892	negative regulation of metabolic process	16	0.64913
GO:0032989	cellular component morphogenesis	16	0.85715
GO:1901658	glycosyl compound catabolic process	16	0.7543
GO:0009150	purine ribonucleotide metabolic process	16	0.90688
GO:0031667	response to nutrient levels	15	0.4295
GO:0031668	cellular response to extracellular stimulus	15	0.47056
GO:0071496	cellular response to external stimulus	15	0.47056
GO:0000910	cytokinesis	15	0.05472
GO:0032268	regulation of cellular protein metabolic process	15	0.62736
GO:0071229	cellular response to acid chemical	15	0.26183
GO:0048507	meristem development	15	0.15051
GO:0006457	protein folding	15	0.19405
GO:0042742	defense response to bacterium	15	0.13586
GO:0050790	regulation of catalytic activity	15	0.19738
GO:0065009	regulation of molecular function	15	0.18567
GO:0030163	protein catabolic process	15	0.63093
GO:0016192	vesicle-mediated transport	15	0.66147
GO:0006195	purine nucleotide catabolic process	15	0.78378
GO:0009166	nucleotide catabolic process	15	0.78378
GO:0009154	purine ribonucleotide catabolic process	15	0.78378
GO:0009146	purine nucleoside triphosphate catabolic process	15	0.78378
GO:0009261	ribonucleotide catabolic process	15	0.78378
GO:0009203	ribonucleoside triphosphate catabolic process	15	0.78378
GO:0009207	purine ribonucleoside triphosphate catabolic process	15	0.78378
GO:0006152	purine nucleoside catabolic process	15	0.74902
GO:0046130	purine ribonucleoside catabolic process	15	0.74902
GO:1901292	nucleoside phosphate catabolic process	15	0.79152
GO:0009143	nucleoside triphosphate catabolic process	15	0.79152
GO:0072523	purine-containing compound catabolic process	15	0.71734
GO:0009164	nucleoside catabolic process	15	0.7691
GO:0042454	ribonucleoside catabolic process	15	0.7691
GO:0009144	purine nucleoside triphosphate metabolic process	15	0.84596
GO:0009205	purine ribonucleoside triphosphate metabolic process	15	0.84596
GO:0009199	ribonucleoside triphosphate metabolic process	15	0.86728
GO:0009141	nucleoside triphosphate metabolic process	15	0.89262
GO:0051276	chromosome organization	15	0.2838
GO:0030154	cell differentiation	15	0.88816
GO:0006396	RNA processing	15	0.32456
GO:1901606	alpha-amino acid catabolic process	14	0.65838
GO:0000272	polysaccharide catabolic process	14	0.53767
GO:0030244	cellulose biosynthetic process	14	0.07284
GO:0051274	beta-glucan biosynthetic process	14	0.05399
GO:0031669	cellular response to nutrient levels	14	0.21203
GO:0072329	monocarboxylic acid catabolic process	14	0.30228
GO:0009611	response to wounding	14	0.08723
GO:0071396	cellular response to lipid	14	0.17221
GO:0061640	cytoskeleton-dependent cytokinesis	14	0.06615
GO:1902580	single-organism cellular localization	14	0.45788
GO:1902578	single-organism localization	14	0.45788
GO:0019220	regulation of phosphate metabolic process	14	0.68111
GO:0051174	regulation of phosphorus metabolic process	14	0.68111
GO:0012501	programmed cell death	14	0.27433
GO:0009891	positive regulation of biosynthetic process	14	0.14023
GO:0031325	positive regulation of cellular metabolic process	14	0.09399
GO:0016567	protein ubiquitination	14	0.0354
GO:0015672	monovalent inorganic cation transport	14	0.08889
GO:0006281	DNA repair	14	0.49224
GO:0032446	protein modification by small protein conjugation	14	0.05358
GO:0006974	cellular response to DNA damage stimulus	14	0.52826
GO:0010605	negative regulation of macromolecule metabolic process	14	0.64274
GO:0072594	establishment of protein localization to organelle	14	0.33338
GO:0033365	protein localization to organelle	14	0.34438
GO:0043623	cellular protein complex assembly	14	0.99554
GO:0034622	cellular macromolecular complex assembly	14	0.97428
GO:0009746	response to hexose	13	0.11276
GO:0034284	response to monosaccharide	13	0.11276
GO:0009267	cellular response to starvation	13	0.07872
GO:0042594	response to starvation	13	0.09722
GO:0008643	carbohydrate transport	13	0.02065
GO:0009642	response to light intensity	13	0.4184
GO:0006470	protein dephosphorylation	13	0.25162
GO:0080134	regulation of response to stress	13	0.44447
GO:0046486	glycerolipid metabolic process	13	0.48081
GO:0060560	developmental growth involved in morphogenesis	13	0.91101
GO:0042440	pigment metabolic process	13	0.63514
GO:0048580	regulation of post-embryonic development	13	0.36718
GO:0006644	phospholipid metabolic process	13	0.83272
GO:0044703	multi-organism reproductive process	13	0.45146
GO:0009808	lignin metabolic process	12	0.03837
GO:0048638	regulation of developmental growth	12	0.17312
GO:0009648	photoperiodism	12	0.46577
GO:0040008	regulation of growth	12	0.28868
GO:0009062	fatty acid catabolic process	12	0.39857
GO:0031399	regulation of protein modification process	12	0.46733
GO:0097306	cellular response to alcohol	12	0.12127
GO:0042542	response to hydrogen peroxide	12	0.61101
GO:0051128	regulation of cellular component organization	12	0.21917
GO:0048878	chemical homeostasis	12	0.83358
GO:0031328	positive regulation of cellular biosynthetic process	12	0.14384
GO:0031324	negative regulation of cellular metabolic process	12	0.35371
GO:0010817	regulation of hormone levels	12	0.88346
GO:1901698	response to nitrogen compound	12	0.3745
GO:0048366	leaf development	12	0.1055
GO:0022900	electron transport chain	12	0.95166
GO:0009165	nucleotide biosynthetic process	12	0.40982
GO:1901293	nucleoside phosphate biosynthetic process	12	0.3947
GO:0051603	proteolysis involved in cellular protein catabolic process	12	0.91582
GO:0044257	cellular protein catabolic process	12	0.9068
GO:0048229	gametophyte development	12	0.93875
GO:0009750	response to fructose	11	0.06711
GO:0044275	cellular carbohydrate catabolic process	11	0.43987
GO:0016036	cellular response to phosphate starvation	11	0.45064
GO:0009744	response to sucrose	11	0.27491
GO:0034285	response to disaccharide	11	0.25343
GO:0023014	signal transduction by phosphorylation	11	0.24631
GO:0006635	fatty acid beta-oxidation	11	0.33919
GO:0019395	fatty acid oxidation	11	0.36581
GO:0034440	lipid oxidation	11	0.38604
GO:0009723	response to ethylene	11	0.07544
GO:0048585	negative regulation of response to stimulus	11	0.27068
GO:0050832	defense response to fungus	11	0.33541
GO:0072593	reactive oxygen species metabolic process	11	0.31464
GO:0046165	alcohol biosynthetic process	11	0.88343
GO:0015711	organic anion transport	11	0.51972
GO:0006650	glycerophospholipid metabolic process	11	0.70065
GO:0048438	floral whorl development	11	0.29902
GO:0007017	microtubule-based process	11	0.35292
GO:0010604	positive regulation of macromolecule metabolic process	11	0.07187
GO:0009826	unidimensional cell growth	11	0.73669
GO:0019725	cellular homeostasis	11	0.59139
GO:0044802	single-organism membrane organization	11	0.58506
GO:0061024	membrane organization	11	0.51411
GO:0016569	covalent chromatin modification	11	0.1652
GO:0044272	sulfur compound biosynthetic process	11	0.16928
GO:0006732	coenzyme metabolic process	11	0.74686
GO:0016568	chromatin modification	11	0.23239
GO:0006325	chromatin organization	11	0.35257
GO:0044247	cellular polysaccharide catabolic process	10	0.36053
GO:0009251	glucan catabolic process	10	0.36053
GO:0001932	regulation of protein phosphorylation	10	0.36628
GO:0042325	regulation of phosphorylation	10	0.38523
GO:0080135	regulation of cellular response to stress	10	0.29048
GO:0048573	photoperiodism flowering	10	0.63715
GO:0000165	MAPK cascade	10	0.4171
GO:0009738	abscisic acid-activated signaling pathway	10	0.21509
GO:0071215	cellular response to abscisic acid stimulus	10	0.05555
GO:0009753	response to jasmonic acid	10	0.17663
GO:0044550	secondary metabolite biosynthetic process	10	0.41546
GO:0007264	small GTPase mediated signal transduction	10	0.06419
GO:0009890	negative regulation of biosynthetic process	10	0.33709
GO:0010015	root morphogenesis	10	0.96561
GO:0071407	cellular response to organic cyclic compound	10	0.34778
GO:0048831	regulation of shoot system development	10	0.17149
GO:0051188	cofactor biosynthetic process	10	0.60535
GO:0016570	histone modification	10	0.09253
GO:0010016	shoot system morphogenesis	10	0.43411
GO:0006511	ubiquitin-dependent protein catabolic process	10	0.70917
GO:0019941	modification-dependent protein catabolic process	10	0.77506
GO:0043632	modification-dependent macromolecule catabolic process	10	0.77506
GO:0007010	cytoskeleton organization	10	0.58866
GO:0010629	negative regulation of gene expression	10	0.53117
GO:0009887	organ morphogenesis	10	0.78503
GO:0019318	hexose metabolic process	10	0.49833
GO:0008544	epidermis development	10	0.5034
GO:0043588	skin development	10	0.5034
GO:0060429	epithelium development	10	0.5034
GO:0048468	cell development	10	0.94554
GO:0015979	photosynthesis	10	0.9487
GO:0006412	translation	10	0.83723

## Sheet: List of coexpressed genes
From Node	To Node
CsNAC132	CsNAC092
CsNAC092	CsNAC075
CsNAC087	CsNAC092
CsNAC149	CCG043515.1
CsNAC149	CCG052953.1
CsNAC149	CCG022530.4
CsNAC149	CCG024904.1
CsNAC149	CCG021773.2
CsNAC149	CCG050165.1
CsNAC149	CCG030199.1
CsNAC149	CCG025094.1
CsNAC149	CCG051629.1
CsNAC149	CCG037291.1
CsNAC149	CCG049177.1
CsNAC149	CCG029204.1
CsNAC143	CCG035663.1
CsNAC143	CCG016257.1
CsNAC143	CCG045832.1
CsNAC143	CCG012863.1
CsNAC143	CCG019121.1
CsNAC143	CCG039895.1
CsNAC143	CCG032165.1
CsNAC143	CCG038756.1
CsNAC143	CCG038541.1
CsNAC143	CCG049068.1
CsNAC143	CCG047927.1
CsNAC143	CCG051056.1
CsNAC143	CCG045541.1
CsNAC143	CCG039259.1
CsNAC143	CCG009345.1
CsNAC143	CCG020676.1
CsNAC143	CCG018871.1
CsNAC143	CCG045542.1
CsNAC143	CCG047542.1
CsNAC143	CCG023733.1
CsNAC143	CCG009960.1
CsNAC143	CCG032055.1
CsNAC143	CCG014778.1
CsNAC143	CCG028585.1
CsNAC143	CCG048521.1
CsNAC143	CCG043730.1
CsNAC143	CCG002585.1
CsNAC143	CCG008701.1
CsNAC143	CCG042912.1
CsNAC143	CCG019545.1
CsNAC143	CCG023708.1
CsNAC143	CCG015960.1
CsNAC143	CCG016186.1
CsNAC143	CCG003418.1
CsNAC143	CCG031022.1
CsNAC143	CCG003573.2
CsNAC143	CCG035658.1
CsNAC143	CCG004313.1
CsNAC143	CCG053864.1
CsNAC143	CCG033499.1
CsNAC143	CCG032993.3
CsNAC143	CCG025211.1
CsNAC143	CCG032134.2
CsNAC143	CCG002606.2
CsNAC143	CCG039109.2
CsNAC143	CCG017717.1
CsNAC143	CCG017744.1
CsNAC143	CCG042788.1
CsNAC143	CCG047174.2
CsNAC143	CCG026303.1
CsNAC143	CCG009439.1
CsNAC143	CCG023388.1
CsNAC143	CCG011139.1
CsNAC143	CCG022327.1
CsNAC143	CCG012355.1
CsNAC143	CCG047071.1
CsNAC143	CCG027184.3
CsNAC143	CCG014182.1
CsNAC143	CCG016414.1
CsNAC143	CCG011473.1
CsNAC143	CCG015417.2
CsNAC143	CCG047295.1
CsNAC143	CCG013741.1
CsNAC143	CCG038368.1
CsNAC143	CCG044969.1
CsNAC143	CCG029085.1
CsNAC143	CCG017280.1
CsNAC143	CCG034102.1
CsNAC143	CCG011313.1
CsNAC143	CCG036381.1
CsNAC143	CCG022993.1
CsNAC143	CCG031956.1
CsNAC143	CCG008157.1
CsNAC143	CCG053976.1
CsNAC143	CCG023204.1
CsNAC143	CCG030275.1
CsNAC143	CCG038377.2
CsNAC143	CCG046054.1
CsNAC143	CCG026082.1
CsNAC143	CCG005353.2
CsNAC143	CCG010210.1
CsNAC143	CCG037016.1
CsNAC143	CCG005587.1
CsNAC143	CCG042981.1
CsNAC143	CCG045309.1
CsNAC143	CCG000933.1
CsNAC143	CCG009741.1
CsNAC143	CCG035510.1
CsNAC143	CCG013407.1
CsNAC143	CCG031809.2
CsNAC143	CCG044273.2
CsNAC143	CCG047372.1
CsNAC143	CCG021328.1
CsNAC143	CCG036032.1
CsNAC143	CCG008761.2
CsNAC143	CCG025818.1
CsNAC143	CCG033745.1
CsNAC143	CCG001531.1
CsNAC143	CCG027744.3
CsNAC143	CCG021509.2
CsNAC143	CCG030850.1
CsNAC143	CCG006811.1
CsNAC143	CCG003038.1
CsNAC143	CCG027448.1
CsNAC143	CCG011971.1
CsNAC143	CCG012246.2
CsNAC143	CCG049877.1
CsNAC143	CCG041288.1
CsNAC143	CCG051885.1
CsNAC143	CCG003194.2
CsNAC143	CCG037667.1
CsNAC143	CCG044197.1
CsNAC143	CCG021752.1
CsNAC143	CCG028534.1
CsNAC143	CCG039268.1
CsNAC143	CCG037157.1
CsNAC143	CCG022970.1
CsNAC143	CCG050310.1
CsNAC143	CCG015839.1
CsNAC143	CCG051403.1
CsNAC143	CCG014400.1
CsNAC143	CCG030148.1
CsNAC143	CCG001794.1
CsNAC143	CCG032821.2
CsNAC143	CCG038779.1
CsNAC143	CCG043439.1
CsNAC143	CCG004068.1
CsNAC143	CCG050448.1
CsNAC143	CCG049895.2
CsNAC143	CCG024891.1
CsNAC143	CCG013847.1
CsNAC143	CCG043898.1
CsNAC143	CCG027100.1
CsNAC143	CCG048629.1
CsNAC143	CCG043302.1
CsNAC143	CCG014777.1
CsNAC143	CCG037219.1
CsNAC143	CCG031113.1
CsNAC143	CCG054172.1
CsNAC143	CCG037029.1
CsNAC143	CCG022607.1
CsNAC143	CCG027647.1
CsNAC143	CCG011941.1
CsNAC143	CCG015841.1
CsNAC143	CCG038102.1
CsNAC143	CCG048220.1
CsNAC143	CCG000172.1
CsNAC143	CCG044519.4
CsNAC143	CCG011177.2
CsNAC143	CCG033717.2
CsNAC143	CCG031692.1
CsNAC143	CCG020207.3
CsNAC143	CCG027297.1
CsNAC143	CCG023375.1
CsNAC143	CCG045377.1
CsNAC143	CCG031623.2
CsNAC143	CCG006525.1
CsNAC143	CCG018537.2
CsNAC143	CCG024701.1
CsNAC143	CCG024817.1
CsNAC143	CCG006957.2
CsNAC143	CCG043332.1
CsNAC143	CCG036317.1
CsNAC132	CCG046952.1
CsNAC132	CCG038355.1
CsNAC132	CCG020005.3
CsNAC132	CCG054029.1
CsNAC132	CCG039608.1
CsNAC132	CCG048489.1
CsNAC132	CCG015342.3
CsNAC132	CCG013778.1
CsNAC132	CCG043611.2
CsNAC132	CCG007031.1
CsNAC132	CCG012774.1
CsNAC132	CCG053852.1
CsNAC132	CCG023400.1
CsNAC132	CCG021636.1
CsNAC132	CCG036499.1
CsNAC132	CCG025412.2
CsNAC132	CCG048894.1
CsNAC132	CCG045443.1
CsNAC132	CCG006971.1
CsNAC132	CCG002239.1
CsNAC132	CCG008144.1
CsNAC132	CCG040127.2
CsNAC132	CCG003228.1
CsNAC132	CCG049923.1
CsNAC132	CCG049996.1
CsNAC132	CCG037783.2
CsNAC132	CCG042816.1
CsNAC132	CCG024522.1
CsNAC124	CCG021376.1
CsNAC124	CCG043917.1
CsNAC124	CCG014131.1
CsNAC124	CCG012238.1
CsNAC124	CCG036772.1
CsNAC124	CCG010324.1
CsNAC124	CCG004005.1
CsNAC124	CCG030345.1
CsNAC124	CCG040051.2
CsNAC124	CCG017360.1
CsNAC124	CCG047397.1
CsNAC124	CCG044772.1
CsNAC124	CCG046016.1
CsNAC124	CCG053450.1
CsNAC124	CCG000283.1
CsNAC124	CCG019387.1
CsNAC124	CCG054110.1
CsNAC124	CCG006141.1
CsNAC124	CCG021674.1
CsNAC124	CCG040092.1
CsNAC124	CCG045769.1
CsNAC124	CCG042596.1
CsNAC124	CCG020928.1
CsNAC124	CCG036685.3
CsNAC124	CCG000055.1
CsNAC124	CCG047064.1
CsNAC124	CCG023340.1
CsNAC124	CCG029492.1
CsNAC124	CCG036114.1
CsNAC124	CCG038160.2
CsNAC124	CCG029508.1
CsNAC124	CCG047204.1
CsNAC124	CCG024070.1
CsNAC124	CCG014539.1
CsNAC124	CCG027734.1
CsNAC124	CCG020034.1
CsNAC124	CCG032289.1
CsNAC124	CCG048144.1
CsNAC124	CCG044502.1
CsNAC124	CCG015712.1
CsNAC124	CCG049166.1
CsNAC124	CCG020458.1
CsNAC124	CCG022356.2
CsNAC124	CCG022864.1
CsNAC124	CCG014422.1
CsNAC124	CCG031804.1
CsNAC124	CCG002596.2
CsNAC124	CCG026440.1
CsNAC124	CCG040554.1
CsNAC124	CCG027719.1
CsNAC124	CCG051233.1
CsNAC124	CCG036167.1
CsNAC124	CCG003055.1
CsNAC124	CCG042297.1
CsNAC124	CCG013833.1
CsNAC124	CCG035851.1
CsNAC124	CCG016694.1
CsNAC124	CCG032518.1
CsNAC124	CCG028570.1
CsNAC124	CCG007665.1
CsNAC124	CCG045563.1
CsNAC124	CCG030118.1
CsNAC124	CCG046892.1
CsNAC124	CCG012716.1
CsNAC124	CCG014268.1
CsNAC124	CCG016590.1
CsNAC124	CCG018225.1
CsNAC124	CCG004350.1
CsNAC124	CCG017226.1
CsNAC124	CCG022503.1
CsNAC124	CCG030596.1
CsNAC124	CCG002357.1
CsNAC124	CCG008464.1
CsNAC124	CCG021659.1
CsNAC124	CCG005760.1
CsNAC124	CCG000170.1
CsNAC124	CCG049596.1
CsNAC124	CCG005266.1
CsNAC124	CCG001589.1
CsNAC124	CCG024360.1
CsNAC124	CCG047455.1
CsNAC124	CCG001025.2
CsNAC124	CCG028022.1
CsNAC124	CCG054243.1
CsNAC124	CCG018820.1
CsNAC124	CCG021015.1
CsNAC124	CCG000458.1
CsNAC124	CCG000171.1
CsNAC124	CCG013337.1
CsNAC124	CCG032987.1
CsNAC124	CCG004348.1
CsNAC124	CCG042627.1
CsNAC124	CCG030040.1
CsNAC124	CCG011312.1
CsNAC124	CCG046549.1
CsNAC124	CCG025767.1
CsNAC124	CCG002784.1
CsNAC124	CCG045310.3
CsNAC124	CCG001907.2
CsNAC124	CCG029192.1
CsNAC124	CCG013975.1
CsNAC124	CCG001650.1
CsNAC124	CCG006943.1
CsNAC124	CCG052121.1
CsNAC124	CCG041658.1
CsNAC124	CCG043592.1
CsNAC124	CCG006562.1
CsNAC124	CCG042763.1
CsNAC124	CCG003697.1
CsNAC124	CCG049131.1
CsNAC124	CCG025630.2
CsNAC124	CCG045232.1
CsNAC124	CCG043683.1
CsNAC124	CCG011582.1
CsNAC124	CCG003271.1
CsNAC124	CCG030344.1
CsNAC124	CCG049291.1
CsNAC124	CCG033251.1
CsNAC124	CCG034398.1
CsNAC124	CCG034997.1
CsNAC124	CCG036673.1
CsNAC124	CCG002444.1
CsNAC124	CCG053680.2
CsNAC124	CCG022839.1
CsNAC124	CCG001340.1
CsNAC124	CCG019452.1
CsNAC124	CCG030880.1
CsNAC124	CCG048646.1
CsNAC124	CCG039213.1
CsNAC124	CCG007991.1
CsNAC124	CCG047323.1
CsNAC124	CCG019209.1
CsNAC124	CCG045954.1
CsNAC124	CCG033775.3
CsNAC124	CCG003753.1
CsNAC124	CCG032582.1
CsNAC124	CCG021215.1
CsNAC124	CCG017922.1
CsNAC124	CCG023123.1
CsNAC124	CCG017356.1
CsNAC124	CCG027348.1
CsNAC124	CCG016562.1
CsNAC124	CCG029416.2
CsNAC124	CCG034447.1
CsNAC124	CCG010403.1
CsNAC124	CCG042521.1
CsNAC124	CCG012947.1
CsNAC124	CCG029556.2
CsNAC124	CCG010474.1
CsNAC124	CCG027643.1
CsNAC124	CCG000345.1
CsNAC124	CCG026768.1
CsNAC124	CCG051982.1
CsNAC124	CCG049651.1
CsNAC124	CCG003425.1
CsNAC124	CCG026378.1
CsNAC124	CCG029580.2
CsNAC124	CCG020457.1
CsNAC124	CCG044353.1
CsNAC124	CCG033698.1
CsNAC124	CCG040213.1
CsNAC124	CCG037735.1
CsNAC124	CCG041644.1
CsNAC124	CCG038132.1
CsNAC124	CCG026842.1
CsNAC124	CCG015020.1
CsNAC124	CCG012989.1
CsNAC124	CCG046064.1
CsNAC124	CCG025641.1
CsNAC124	CCG011075.1
CsNAC124	CCG017622.1
CsNAC124	CCG028792.3
CsNAC124	CCG034600.1
CsNAC124	CCG019541.1
CsNAC124	CCG043745.1
CsNAC124	CCG011085.1
CsNAC124	CCG042678.1
CsNAC124	CCG026438.1
CsNAC124	CCG041647.1
CsNAC124	CCG022482.1
CsNAC124	CCG021165.1
CsNAC124	CCG016031.1
CsNAC124	CCG004087.1
CsNAC124	CCG004581.1
CsNAC124	CCG023526.2
CsNAC124	CCG050591.2
CsNAC124	CCG021952.2
CsNAC124	CCG016365.2
CsNAC124	CCG036440.1
CsNAC124	CCG039758.1
CsNAC124	CCG008273.1
CsNAC124	CCG043280.1
CsNAC124	CCG044329.1
CsNAC124	CCG006410.1
CsNAC124	CCG040176.1
CsNAC124	CCG047358.1
CsNAC124	CCG049418.1
CsNAC124	CCG038133.1
CsNAC124	CCG003301.2
CsNAC124	CCG011607.1
CsNAC124	CCG035580.2
CsNAC124	CCG005564.1
CsNAC124	CCG044514.1
CsNAC124	CCG048088.1
CsNAC124	CCG033346.1
CsNAC124	CCG025197.1
CsNAC124	CCG039711.1
CsNAC124	CCG005344.1
CsNAC124	CCG037129.1
CsNAC124	CCG047447.1
CsNAC124	CCG048279.2
CsNAC124	CCG042473.1
CsNAC124	CCG042515.1
CsNAC124	CCG004489.2
CsNAC124	CCG029371.1
CsNAC124	CCG046164.1
CsNAC124	CCG039423.1
CsNAC124	CCG028561.2
CsNAC124	CCG026552.1
CsNAC124	CCG020571.1
CsNAC124	CCG002468.1
CsNAC124	CCG020440.2
CsNAC124	CCG032427.1
CsNAC124	CCG015118.1
CsNAC124	CCG004562.1
CsNAC124	CCG020667.1
CsNAC124	CCG041451.1
CsNAC124	CCG002036.1
CsNAC124	CCG029720.1
CsNAC124	CCG013855.1
CsNAC124	CCG007450.1
CsNAC124	CCG017868.1
CsNAC124	CCG016380.1
CsNAC124	CCG004391.2
CsNAC124	CCG022076.1
CsNAC124	CCG049744.1
CsNAC124	CCG043739.1
CsNAC124	CCG046615.1
CsNAC124	CCG020515.1
CsNAC124	CCG050946.1
CsNAC124	CCG026776.1
CsNAC124	CCG025777.1
CsNAC124	CCG037066.2
CsNAC124	CCG019140.1
CsNAC124	CCG026620.1
CsNAC124	CCG005964.1
CsNAC124	CCG039719.1
CsNAC124	CCG031504.1
CsNAC124	CCG017400.1
CsNAC124	CCG008569.1
CsNAC124	CCG016733.3
CsNAC124	CCG040927.1
CsNAC124	CCG027443.1
CsNAC124	CCG041601.1
CsNAC124	CCG026733.1
CsNAC124	CCG041739.1
CsNAC124	CCG005208.2
CsNAC124	CCG024061.1
CsNAC124	CCG041827.1
CsNAC124	CCG048113.1
CsNAC124	CCG017442.1
CsNAC124	CCG038649.1
CsNAC124	CCG041750.3
CsNAC124	CCG041727.1
CsNAC124	CCG050855.2
CsNAC124	CCG009124.1
CsNAC124	CCG051181.1
CsNAC124	CCG029386.1
CsNAC124	CCG045266.1
CsNAC124	CCG002181.1
CsNAC124	CCG027414.1
CsNAC124	CCG023861.1
CsNAC124	CCG004944.1
CsNAC124	CCG048738.1
CsNAC124	CCG012978.1
CsNAC112	CCG023708.1
CsNAC112	CCG047542.1
CsNAC112	CCG016186.1
CsNAC112	CCG015417.2
CsNAC112	CCG002606.2
CsNAC112	CCG032165.1
CsNAC112	CCG047295.1
CsNAC112	CCG016257.1
CsNAC112	CCG025211.1
CsNAC112	CCG015960.1
CsNAC112	CCG004313.1
CsNAC112	CCG047927.1
CsNAC112	CCG006811.1
CsNAC112	CCG038756.1
CsNAC112	CCG035663.1
CsNAC112	CCG008701.1
CsNAC112	CCG009439.1
CsNAC112	CCG024891.1
CsNAC112	CCG032821.2
CsNAC112	CCG003194.2
CsNAC112	CCG038377.2
CsNAC112	CCG008157.1
CsNAC112	CCG032055.1
CsNAC112	CCG026303.1
CsNAC112	CCG032993.3
CsNAC112	CCG012863.1
CsNAC112	CCG051403.1
CsNAC112	CCG048521.1
CsNAC112	CCG001531.1
CsNAC112	CCG022993.1
CsNAC112	CCG036381.1
CsNAC112	CCG002585.1
CsNAC112	CCG039109.2
CsNAC112	CCG045542.1
CsNAC112	CCG027647.1
CsNAC112	CCG003573.2
CsNAC112	CCG024701.1
CsNAC112	CCG031809.2
CsNAC112	CCG027297.1
CsNAC112	CCG014182.1
CsNAC112	CCG042912.1
CsNAC112	CCG045541.1
CsNAC112	CCG044519.4
CsNAC112	CCG045832.1
CsNAC112	CCG023204.1
CsNAC112	CCG035510.1
CsNAC112	CCG043730.1
CsNAC112	CCG010210.1
CsNAC112	CCG027448.1
CsNAC112	CCG039895.1
CsNAC112	CCG039259.1
CsNAC112	CCG024817.1
CsNAC112	CCG011473.1
CsNAC112	CCG006957.2
CsNAC112	CCG013741.1
CsNAC112	CCG032134.2
CsNAC112	CCG036886.1
CsNAC112	CCG052118.1
CsNAC112	CCG020676.1
CsNAC112	CCG012355.1
CsNAC112	CCG015841.1
CsNAC112	CCG043898.1
CsNAC112	CCG045309.1
CsNAC112	CCG027184.3
CsNAC112	CCG003418.1
CsNAC112	CCG037029.1
CsNAC112	CCG009960.1
CsNAC112	CCG019545.1
CsNAC112	CCG007661.1
CsNAC112	CCG042788.1
CsNAC112	CCG038541.1
CsNAC112	CCG009345.1
CsNAC112	CCG010954.1
CsNAC112	CCG029085.1
CsNAC112	CCG051056.1
CsNAC112	CCG031022.1
CsNAC112	CCG005678.2
CsNAC112	CCG013847.1
CsNAC112	CCG017280.1
CsNAC112	CCG000933.1
CsNAC112	CCG008683.4
CsNAC112	CCG021509.2
CsNAC112	CCG008026.1
CsNAC112	CCG037157.1
CsNAC112	CCG018871.1
CsNAC112	CCG017744.1
CsNAC112	CCG012246.2
CsNAC112	CCG022327.1
CsNAC112	CCG049877.1
CsNAC112	CCG023370.1
CsNAC112	CCG005961.1
CsNAC112	CCG033745.1
CsNAC112	CCG051059.1
CsNAC112	CCG034102.1
CsNAC112	CCG010644.1
CsNAC112	CCG047071.1
CsNAC112	CCG019700.1
CsNAC112	CCG002394.1
CsNAC112	CCG027464.1
CsNAC112	CCG036317.1
CsNAC112	CCG013591.1
CsNAC112	CCG046054.1
CsNAC112	CCG049895.2
CsNAC112	CCG038368.1
CsNAC112	CCG048904.1
CsNAC112	CCG013487.1
CsNAC112	CCG025176.1
CsNAC112	CCG048220.1
CsNAC112	CCG027744.3
CsNAC112	CCG023375.1
CsNAC112	CCG023736.1
CsNAC112	CCG053864.1
CsNAC112	CCG050448.1
CsNAC112	CCG030275.1
CsNAC112	CCG037219.1
CsNAC112	CCG008761.2
CsNAC112	CCG006861.1
CsNAC112	CCG051050.1
CsNAC112	CCG022407.1
CsNAC112	CCG023388.1
CsNAC112	CCG018155.1
CsNAC112	CCG017717.1
CsNAC112	CCG047372.1
CsNAC112	CCG047174.2
CsNAC112	CCG007150.1
CsNAC112	CCG049274.1
CsNAC112	CCG041288.1
CsNAC112	CCG045993.1
CsNAC112	CCG042981.1
CsNAC112	CCG035658.1
CsNAC112	CCG043332.1
CsNAC112	CCG044969.1
CsNAC112	CCG037975.1
CsNAC112	CCG039927.1
CsNAC112	CCG030850.1
CsNAC112	CCG001794.1
CsNAC112	CCG052111.1
CsNAC112	CCG033499.1
CsNAC112	CCG011313.1
CsNAC112	CCG040351.1
CsNAC112	CCG009741.1
CsNAC112	CCG000725.1
CsNAC112	CCG053034.1
CsNAC112	CCG048826.1
CsNAC112	CCG000172.1
CsNAC112	CCG018537.2
CsNAC112	CCG037031.1
CsNAC112	CCG016594.1
CsNAC112	CCG033659.1
CsNAC105	CCG017280.1
CsNAC105	CCG012246.2
CsNAC105	CCG032055.1
CsNAC105	CCG022993.1
CsNAC105	CCG038377.2
CsNAC105	CCG050448.1
CsNAC105	CCG022407.1
CsNAC105	CCG045542.1
CsNAC105	CCG049895.2
CsNAC105	CCG013487.1
CsNAC105	CCG047295.1
CsNAC105	CCG030275.1
CsNAC105	CCG022658.1
CsNAC105	CCG051050.1
CsNAC105	CCG004575.4
CsNAC105	CCG021001.1
CsNAC105	CCG053034.1
CsNAC105	CCG030850.1
CsNAC105	CCG053256.1
CsNAC105	CCG023375.1
CsNAC105	CCG003418.1
CsNAC105	CCG035663.1
CsNAC105	CCG014777.1
CsNAC105	CCG005340.1
CsNAC105	CCG051403.1
CsNAC105	CCG025212.1
CsNAC105	CCG008761.2
CsNAC105	CCG022327.1
CsNAC105	CCG039895.1
CsNAC105	CCG053075.1
CsNAC105	CCG012434.1
CsNAC105	CCG036886.1
CsNAC105	CCG009741.1
CsNAC105	CCG023708.1
CsNAC105	CCG010644.1
CsNAC105	CCG032134.2
CsNAC105	CCG013298.1
CsNAC105	CCG012863.1
CsNAC105	CCG024817.1
CsNAC105	CCG036317.1
CsNAC105	CCG011473.1
CsNAC105	CCG017483.1
CsNAC105	CCG003785.1
CsNAC105	CCG001794.1
CsNAC105	CCG038779.1
CsNAC105	CCG039927.1
CsNAC105	CCG027647.1
CsNAC105	CCG024701.1
CsNAC105	CCG015417.2
CsNAC105	CCG043860.1
CsNAC105	CCG051056.1
CsNAC105	CCG051885.1
CsNAC105	CCG009566.1
CsNAC105	CCG006861.1
CsNAC105	CCG019303.1
CsNAC105	CCG033659.1
CsNAC105	CCG037667.1
CsNAC105	CCG045790.1
CsNAC105	CCG023388.1
CsNAC105	CCG018268.1
CsNAC105	CCG030719.1
CsNAC105	CCG042981.1
CsNAC105	CCG045541.1
CsNAC105	CCG002606.2
CsNAC105	CCG036032.1
CsNAC092	CCG054029.1
CsNAC092	CCG038355.1
CsNAC092	CCG021636.1
CsNAC092	CCG015342.3
CsNAC092	CCG043611.2
CsNAC092	CCG013189.1
CsNAC092	CCG004266.1
CsNAC092	CCG002239.1
CsNAC092	CCG031637.1
CsNAC092	CCG025412.2
CsNAC092	CCG045443.1
CsNAC092	CCG049996.1
CsNAC092	CCG045581.1
CsNAC092	CCG033498.1
CsNAC092	CCG035072.1
CsNAC092	CCG026358.1
CsNAC092	CCG040127.2
CsNAC092	CCG050643.1
CsNAC092	CCG035239.1
CsNAC092	CCG007849.1
CsNAC092	CCG017728.4
CsNAC092	CCG010291.1
CsNAC092	CCG031537.1
CsNAC092	CCG008144.1
CsNAC092	CCG030513.1
CsNAC092	CCG041329.1
CsNAC092	CCG007854.1
CsNAC092	CCG000277.1
CsNAC092	CCG049336.4
CsNAC092	CCG036499.1
CsNAC092	CCG035601.1
CsNAC092	CCG005748.1
CsNAC092	CCG015946.1
CsNAC092	CCG051930.3
CsNAC092	CCG019123.1
CsNAC092	CCG046497.1
CsNAC092	CCG003228.1
CsNAC092	CCG012162.1
CsNAC092	CCG044951.1
CsNAC092	CCG051590.1
CsNAC092	CCG029816.1
CsNAC092	CCG000307.1
CsNAC092	CCG033422.1
CsNAC092	CCG027790.1
CsNAC092	CCG019532.1
CsNAC092	CCG010461.2
CsNAC092	CCG049753.1
CsNAC092	CCG050610.1
CsNAC092	CCG049992.2
CsNAC092	CCG024713.1
CsNAC092	CCG008200.1
CsNAC092	CCG029530.1
CsNAC092	CCG040946.1
CsNAC092	CCG007010.1
CsNAC092	CCG031642.1
CsNAC092	CCG000201.1
CsNAC092	CCG005237.1
CsNAC092	CCG021985.1
CsNAC092	CCG048846.1
CsNAC092	CCG031949.1
CsNAC092	CCG046886.1
CsNAC092	CCG040401.4
CsNAC092	CCG054030.1
CsNAC092	CCG003153.1
CsNAC092	CCG042816.1
CsNAC092	CCG051726.1
CsNAC092	CCG052529.1
CsNAC092	CCG040803.1
CsNAC092	CCG054106.1
CsNAC092	CCG030931.1
CsNAC092	CCG022180.1
CsNAC092	CCG043881.1
CsNAC092	CCG000044.1
CsNAC092	CCG007086.1
CsNAC092	CCG015354.1
CsNAC092	CCG007359.1
CsNAC092	CCG037428.1
CsNAC092	CCG028687.1
CsNAC092	CCG007936.1
CsNAC092	CCG017679.1
CsNAC092	CCG047400.1
CsNAC092	CCG023694.2
CsNAC092	CCG003480.1
CsNAC092	CCG033377.1
CsNAC092	CCG028095.1
CsNAC092	CCG054364.1
CsNAC092	CCG030193.1
CsNAC092	CCG040579.1
CsNAC092	CCG040155.1
CsNAC092	CCG016759.1
CsNAC092	CCG023627.1
CsNAC092	CCG048070.1
CsNAC092	CCG000905.1
CsNAC092	CCG031805.1
CsNAC092	CCG049857.1
CsNAC092	CCG019168.1
CsNAC092	CCG025502.1
CsNAC092	CCG029886.1
CsNAC092	CCG016665.2
CsNAC092	CCG004697.1
CsNAC092	CCG040085.1
CsNAC092	CCG009592.1
CsNAC092	CCG024145.1
CsNAC092	CCG016152.1
CsNAC092	CCG047587.1
CsNAC092	CCG037783.2
CsNAC092	CCG025261.2
CsNAC092	CCG043291.1
CsNAC092	CCG003095.1
CsNAC092	CCG000454.1
CsNAC092	CCG003859.1
CsNAC092	CCG019372.1
CsNAC092	CCG005164.1
CsNAC092	CCG054236.1
CsNAC092	CCG037397.1
CsNAC092	CCG050832.1
CsNAC092	CCG011708.2
CsNAC092	CCG006657.1
CsNAC092	CCG030183.1
CsNAC092	CCG008905.1
CsNAC092	CCG046208.1
CsNAC092	CCG047385.1
CsNAC092	CCG015115.1
CsNAC092	CCG038626.1
CsNAC092	CCG034566.1
CsNAC092	CCG001659.1
CsNAC092	CCG015761.1
CsNAC092	CCG045731.1
CsNAC092	CCG036361.1
CsNAC092	CCG052256.1
CsNAC092	CCG025859.4
CsNAC092	CCG048545.1
CsNAC092	CCG029210.1
CsNAC092	CCG040418.1
CsNAC092	CCG052157.1
CsNAC092	CCG051702.1
CsNAC092	CCG049013.2
CsNAC092	CCG017723.1
CsNAC092	CCG001301.1
CsNAC092	CCG005314.1
CsNAC092	CCG010964.1
CsNAC092	CCG036428.1
CsNAC092	CCG038445.3
CsNAC092	CCG029319.1
CsNAC092	CCG017710.1
CsNAC092	CCG021762.1
CsNAC092	CCG039863.1
CsNAC092	CCG019369.1
CsNAC092	CCG047921.1
CsNAC092	CCG003747.1
CsNAC092	CCG035066.1
CsNAC092	CCG009029.1
CsNAC092	CCG053339.1
CsNAC092	CCG011712.1
CsNAC092	CCG002604.1
CsNAC092	CCG021116.1
CsNAC092	CCG031043.1
CsNAC092	CCG027026.1
CsNAC092	CCG046784.1
CsNAC092	CCG036729.1
CsNAC092	CCG046012.1
CsNAC092	CCG039036.1
CsNAC092	CCG021078.1
CsNAC092	CCG024521.1
CsNAC092	CCG013320.1
CsNAC092	CCG006698.1
CsNAC092	CCG031862.1
CsNAC092	CCG044036.1
CsNAC092	CCG017706.1
CsNAC092	CCG040695.1
CsNAC092	CCG041119.1
CsNAC092	CCG043131.1
CsNAC092	CCG009623.1
CsNAC092	CCG051192.2
CsNAC092	CCG015061.1
CsNAC092	CCG043598.1
CsNAC092	CCG043545.1
CsNAC092	CCG044698.1
CsNAC092	CCG011803.1
CsNAC092	CCG040357.1
CsNAC092	CCG043675.1
CsNAC092	CCG009164.1
CsNAC092	CCG047643.3
CsNAC092	CCG016550.1
CsNAC092	CCG037997.1
CsNAC092	CCG014814.1
CsNAC092	CCG016249.1
CsNAC092	CCG032955.1
CsNAC092	CCG005721.1
CsNAC092	CCG004112.1
CsNAC092	CCG051978.1
CsNAC092	CCG040757.1
CsNAC092	CCG027532.1
CsNAC092	CCG038580.2
CsNAC092	CCG040438.1
CsNAC092	CCG045638.2
CsNAC092	CCG039871.1
CsNAC092	CCG039696.2
CsNAC092	CCG043880.1
CsNAC092	CCG021202.1
CsNAC092	CCG004911.1
CsNAC092	CCG036599.1
CsNAC092	CCG027846.1
CsNAC092	CCG028558.1
CsNAC092	CCG007473.1
CsNAC092	CCG012820.1
CsNAC092	CCG019493.2
CsNAC092	CCG033098.1
CsNAC092	CCG001179.1
CsNAC092	CCG054213.1
CsNAC092	CCG030074.1
CsNAC092	CCG005395.1
CsNAC092	CCG007222.1
CsNAC092	CCG024515.1
CsNAC092	CCG042556.1
CsNAC092	CCG053338.1
CsNAC092	CCG010473.1
CsNAC092	CCG054363.1
CsNAC092	CCG017596.2
CsNAC092	CCG047920.1
CsNAC092	CCG052805.1
CsNAC092	CCG023523.1
CsNAC092	CCG018001.1
CsNAC092	CCG011471.1
CsNAC092	CCG007374.1
CsNAC092	CCG053272.1
CsNAC092	CCG048100.1
CsNAC092	CCG023635.3
CsNAC092	CCG048912.1
CsNAC092	CCG017691.1
CsNAC092	CCG015562.3
CsNAC092	CCG021986.1
CsNAC092	CCG040426.1
CsNAC092	CCG052878.1
CsNAC092	CCG054017.1
CsNAC092	CCG015424.1
CsNAC092	CCG029949.1
CsNAC092	CCG005874.1
CsNAC092	CCG047887.2
CsNAC092	CCG002445.1
CsNAC092	CCG052559.1
CsNAC092	CCG017040.1
CsNAC092	CCG016535.1
CsNAC092	CCG005408.3
CsNAC087	CCG008144.1
CsNAC087	CCG013189.1
CsNAC087	CCG045443.1
CsNAC087	CCG030522.1
CsNAC087	CCG037428.1
CsNAC087	CCG020005.3
CsNAC087	CCG046497.1
CsNAC087	CCG033833.1
CsNAC087	CCG007031.1
CsNAC087	CCG043611.2
CsNAC087	CCG017471.1
CsNAC087	CCG009494.1
CsNAC087	CCG013645.1
CsNAC087	CCG035072.1
CsNAC087	CCG020832.1
CsNAC087	CCG003095.1
CsNAC087	CCG001850.1
CsNAC087	CCG048489.1
CsNAC087	CCG003228.1
CsNAC087	CCG049996.1
CsNAC087	CCG052003.1
CsNAC087	CCG002239.1
CsNAC087	CCG003153.1
CsNAC087	CCG039608.1
CsNAC087	CCG037783.2
CsNAC087	CCG004266.1
CsNAC087	CCG013558.1
CsNAC087	CCG012913.1
CsNAC087	CCG046271.2
CsNAC087	CCG036008.1
CsNAC087	CCG007671.1
CsNAC087	CCG001573.1
CsNAC087	CCG005391.1
CsNAC087	CCG029815.1
CsNAC087	CCG032074.1
CsNAC087	CCG006505.1
CsNAC087	CCG003341.1
CsNAC087	CCG031537.1
CsNAC087	CCG023400.1
CsNAC087	CCG034610.1
CsNAC087	CCG008172.1
CsNAC087	CCG033498.1
CsNAC087	CCG007849.1
CsNAC087	CCG038355.1
CsNAC087	CCG012774.1
CsNAC087	CCG026358.1
CsNAC087	CCG045637.1
CsNAC087	CCG019123.1
CsNAC087	CCG039863.1
CsNAC087	CCG018359.1
CsNAC087	CCG046952.1
CsNAC087	CCG034100.1
CsNAC087	CCG028475.1
CsNAC087	CCG016152.1
CsNAC087	CCG017901.1
CsNAC087	CCG031949.1
CsNAC087	CCG027790.1
CsNAC087	CCG005315.1
CsNAC087	CCG038198.1
CsNAC087	CCG029454.1
CsNAC087	CCG043598.1
CsNAC087	CCG054030.1
CsNAC087	CCG006656.1
CsNAC087	CCG008200.1
CsNAC087	CCG015762.1
CsNAC087	CCG033212.1
CsNAC087	CCG021985.1
CsNAC087	CCG003859.1
CsNAC087	CCG030724.1
CsNAC087	CCG031637.1
CsNAC087	CCG032100.1
CsNAC087	CCG025318.1
CsNAC087	CCG036359.1
CsNAC087	CCG016759.1
CsNAC087	CCG022257.1
CsNAC087	CCG028183.1
CsNAC087	CCG054029.1
CsNAC087	CCG048894.1
CsNAC087	CCG007086.1
CsNAC087	CCG037983.1
CsNAC087	CCG013320.1
CsNAC087	CCG014053.1
CsNAC087	CCG021087.2
CsNAC087	CCG008666.1
CsNAC087	CCG026930.1
CsNAC087	CCG019532.1
CsNAC087	CCG033234.1
CsNAC087	CCG035601.1
CsNAC087	CCG021636.1
CsNAC087	CCG020454.1
CsNAC087	CCG050610.1
CsNAC087	CCG012041.1
CsNAC087	CCG012964.1
CsNAC087	CCG012162.1
CsNAC087	CCG035239.1
CsNAC087	CCG044946.1
CsNAC087	CCG010847.1
CsNAC087	CCG054106.1
CsNAC087	CCG001922.1
CsNAC087	CCG005748.1
CsNAC087	CCG035602.2
CsNAC087	CCG053852.1
CsNAC087	CCG040127.2
CsNAC087	CCG002419.2
CsNAC087	CCG016223.1
CsNAC087	CCG024558.1
CsNAC087	CCG044195.1
CsNAC087	CCG006971.1
CsNAC087	CCG025952.1
CsNAC087	CCG039603.1
CsNAC087	CCG029816.1
CsNAC087	CCG000307.1
CsNAC087	CCG013893.1
CsNAC087	CCG039870.1
CsNAC087	CCG006657.1
CsNAC087	CCG053339.1
CsNAC087	CCG020226.2
CsNAC087	CCG047400.1
CsNAC087	CCG045581.1
CsNAC087	CCG008380.1
CsNAC087	CCG001904.1
CsNAC087	CCG019719.1
CsNAC087	CCG006803.1
CsNAC087	CCG007936.1
CsNAC087	CCG015342.3
CsNAC087	CCG023694.2
CsNAC087	CCG034283.1
CsNAC087	CCG030513.1
CsNAC087	CCG019369.1
CsNAC087	CCG024522.1
CsNAC087	CCG053308.1
CsNAC087	CCG047643.3
CsNAC087	CCG023373.1
CsNAC087	CCG002273.1
CsNAC087	CCG011711.1
CsNAC087	CCG015454.1
CsNAC087	CCG039871.1
CsNAC087	CCG043284.1
CsNAC087	CCG023015.1
CsNAC087	CCG007856.1
CsNAC087	CCG020433.1
CsNAC087	CCG015025.1
CsNAC087	CCG046208.1
CsNAC087	CCG009135.1
CsNAC087	CCG048918.1
CsNAC087	CCG042816.1
CsNAC087	CCG036499.1
CsNAC087	CCG015946.1
CsNAC087	CCG050643.1
CsNAC087	CCG040418.1
CsNAC087	CCG017963.1
CsNAC087	CCG013352.1
CsNAC087	CCG010461.2
CsNAC087	CCG021808.1
CsNAC087	CCG024713.1
CsNAC087	CCG005164.1
CsNAC087	CCG010291.1
CsNAC087	CCG002818.2
CsNAC087	CCG001301.1
CsNAC087	CCG002217.1
CsNAC087	CCG007854.1
CsNAC087	CCG003731.2
CsNAC087	CCG013778.1
CsNAC087	CCG054018.2
CsNAC087	CCG036429.1
CsNAC087	CCG041329.1
CsNAC087	CCG024099.1
CsNAC087	CCG010123.3
CsNAC087	CCG033377.1
CsNAC087	CCG045638.2
CsNAC087	CCG051930.3
CsNAC087	CCG000454.1
CsNAC087	CCG000409.1
CsNAC087	CCG006804.1
CsNAC087	CCG023561.1
CsNAC087	CCG031643.4
CsNAC087	CCG024152.1
CsNAC087	CCG051702.1
CsNAC087	CCG040085.1
CsNAC087	CCG049923.1
CsNAC087	CCG025412.2
CsNAC087	CCG006992.1
CsNAC087	CCG004653.1
CsNAC087	CCG041872.1
CsNAC087	CCG033422.1
CsNAC087	CCG031081.1
CsNAC087	CCG051590.1
CsNAC087	CCG040155.1
CsNAC087	CCG023627.1
CsNAC087	CCG002257.1
CsNAC087	CCG030931.1
CsNAC087	CCG009415.1
CsNAC087	CCG011389.1
CsNAC087	CCG009052.2
CsNAC087	CCG027438.1
CsNAC087	CCG010833.1
CsNAC087	CCG024145.1
CsNAC087	CCG037323.1
CsNAC087	CCG048846.1
CsNAC087	CCG018635.3
CsNAC087	CCG030193.1
CsNAC087	CCG001782.1
CsNAC087	CCG028181.1
CsNAC087	CCG003799.1
CsNAC075	CCG031805.1
CsNAC075	CCG028687.1
CsNAC075	CCG005237.1
CsNAC075	CCG002604.1
CsNAC075	CCG040803.1
CsNAC075	CCG043291.1
CsNAC075	CCG036361.1
CsNAC075	CCG049753.1
CsNAC075	CCG041119.1
CsNAC075	CCG042816.1
CsNAC075	CCG019372.1
CsNAC075	CCG025412.2
CsNAC075	CCG015342.3
CsNAC075	CCG019168.1
CsNAC075	CCG005874.1
CsNAC075	CCG052256.1
CsNAC075	CCG054017.1
CsNAC075	CCG021202.1
CsNAC075	CCG042556.1
CsNAC075	CCG051978.1
CsNAC075	CCG019493.2
CsNAC075	CCG018001.1
CsNAC075	CCG054364.1
CsNAC075	CCG005314.1
CsNAC075	CCG023694.2
CsNAC075	CCG051223.1
CsNAC075	CCG017706.1
CsNAC075	CCG017723.1
CsNAC075	CCG000065.1
CsNAC075	CCG005721.1
CsNAC075	CCG027530.1
CsNAC075	CCG051375.1
CsNAC075	CCG036428.1
CsNAC075	CCG005748.1
CsNAC075	CCG038626.1
CsNAC075	CCG004697.1
CsNAC075	CCG039696.2
CsNAC075	CCG047921.1
CsNAC075	CCG024051.1
CsNAC075	CCG029530.1
CsNAC075	CCG040357.1
CsNAC075	CCG004112.1
CsNAC075	CCG000277.1
CsNAC075	CCG028095.1
CsNAC075	CCG011805.1
CsNAC075	CCG002239.1
CsNAC075	CCG011405.1
CsNAC075	CCG045443.1
CsNAC075	CCG024521.1
CsNAC075	CCG017728.4
CsNAC075	CCG043611.2
CsNAC075	CCG045581.1
CsNAC075	CCG007222.1
CsNAC075	CCG054236.1
CsNAC075	CCG027532.1
CsNAC075	CCG034537.3
CsNAC075	CCG051750.1
CsNAC075	CCG044381.1
CsNAC075	CCG018678.1
CsNAC075	CCG041978.2
CsNAC075	CCG008144.1
CsNAC015	CCG002606.2
CsNAC015	CCG023708.1
CsNAC015	CCG049068.1
CsNAC015	CCG016186.1
CsNAC015	CCG008157.1
CsNAC015	CCG015417.2
CsNAC015	CCG015960.1
CsNAC015	CCG047542.1
CsNAC015	CCG025211.1
CsNAC015	CCG032165.1
CsNAC015	CCG016257.1
CsNAC015	CCG003194.2
CsNAC015	CCG006811.1
CsNAC015	CCG009439.1
CsNAC015	CCG037016.1
CsNAC015	CCG038756.1
CsNAC015	CCG023733.1
CsNAC015	CCG047295.1
CsNAC015	CCG024891.1
CsNAC015	CCG047927.1
CsNAC015	CCG005353.2
CsNAC015	CCG028848.1
CsNAC015	CCG032993.3
CsNAC015	CCG032821.2
CsNAC015	CCG022188.1
CsNAC015	CCG026303.1
CsNAC015	CCG008701.1
CsNAC015	CCG001531.1
CsNAC015	CCG002585.1
CsNAC015	CCG039109.2
CsNAC015	CCG046416.1
CsNAC015	CCG004313.1
CsNAC015	CCG014182.1
CsNAC015	CCG010210.1
CsNAC015	CCG035663.1
CsNAC015	CCG019121.1
CsNAC015	CCG036381.1
CsNAC015	CCG027297.1
CsNAC015	CCG028586.1
CsNAC015	CCG051403.1
CsNAC015	CCG038377.2
CsNAC015	CCG027647.1
CsNAC015	CCG046670.1
CsNAC015	CCG046200.1
CsNAC015	CCG027448.1
CsNAC015	CCG042912.1
CsNAC015	CCG045309.1
CsNAC015	CCG035510.1
CsNAC015	CCG041244.1
CsNAC015	CCG023204.1
CsNAC015	CCG024701.1
CsNAC015	CCG013741.1
CsNAC015	CCG032055.1
CsNAC015	CCG044519.4
CsNAC015	CCG012863.1
CsNAC015	CCG043448.1
CsNAC015	CCG007661.1
CsNAC015	CCG010954.1
CsNAC015	CCG003573.2
CsNAC015	CCG053939.2
CsNAC015	CCG008026.1
CsNAC015	CCG048521.1
CsNAC015	CCG006957.2
CsNAC015	CCG022993.1
CsNAC015	CCG051184.1
CsNAC015	CCG024817.1
CsNAC015	CCG042112.1
CsNAC015	CCG052118.1
CsNAC015	CCG045832.1
CsNAC015	CCG045541.1
CsNAC015	CCG031809.2
CsNAC015	CCG045542.1
CsNAC015	CCG005961.1
CsNAC015	CCG015841.1
CsNAC015	CCG000933.1
CsNAC015	CCG020676.1
CsNAC015	CCG037029.1
CsNAC015	CCG002394.1
CsNAC015	CCG018148.3
CsNAC015	CCG031022.1
CsNAC015	CCG036886.1
CsNAC015	CCG043898.1
CsNAC015	CCG013591.1
CsNAC015	CCG025291.1
CsNAC015	CCG013847.1
CsNAC015	CCG037157.1
CsNAC015	CCG017744.1
CsNAC015	CCG027464.1
CsNAC015	CCG010891.1
CsNAC015	CCG016831.1
CsNAC015	CCG005558.2
CsNAC015	CCG011473.1
CsNAC015	CCG023370.1
CsNAC015	CCG011428.1
CsNAC015	CCG023736.1
CsNAC015	CCG039895.1
CsNAC015	CCG009345.1
CsNAC015	CCG012351.1
CsNAC015	CCG032134.2
CsNAC015	CCG005678.2
CsNAC015	CCG027184.3
CsNAC015	CCG008683.4
CsNAC015	CCG009960.1
CsNAC015	CCG021509.2
CsNAC015	CCG043730.1
CsNAC015	CCG045631.1
CsNAC015	CCG051059.1
CsNAC015	CCG049274.1
CsNAC015	CCG037975.1
CsNAC015	CCG029085.1
CsNAC015	CCG039259.1
CsNAC015	CCG012355.1
CsNAC015	CCG038541.1
CsNAC015	CCG034102.1
CsNAC015	CCG041592.1
CsNAC015	CCG019700.1
CsNAC015	CCG038368.1
CsNAC015	CCG046054.1
CsNAC015	CCG053133.1
CsNAC015	CCG047071.1
CsNAC015	CCG018155.1
CsNAC015	CCG042788.1
CsNAC015	CCG048220.1
CsNAC015	CCG021657.1
CsNAC015	CCG003418.1
CsNAC015	CCG052111.1
CsNAC124	CCG054290.2
CsNAC075	CCG054029.1
CsNAC092	CCG054018.2
CsNAC105	CCG054005.1
CsNAC112	CCG054005.1
CsNAC143	CCG054005.1
CsNAC092	CCG053994.1
CsNAC092	CCG053992.1
CsNAC112	CCG053939.2
CsNAC143	CCG053939.2
CsNAC075	CCG053913.1
CsNAC092	CCG053913.1
CsNAC124	CCG053881.1
CsNAC092	CCG053876.1
CsNAC075	CCG053852.1
CsNAC092	CCG053852.1
CsNAC092	CCG053788.1
CsNAC092	CCG053761.2
CsNAC075	CCG053713.2
CsNAC092	CCG053713.2
CsNAC075	CCG053701.1
CsNAC092	CCG053701.1
CsNAC124	CCG053459.2
CsNAC075	CCG053308.1
CsNAC092	CCG053308.1
CsNAC124	CCG053289.1
CsNAC112	CCG053192.1
CsNAC092	CCG053134.2
CsNAC112	CCG053133.1
CsNAC143	CCG053133.1
CsNAC075	CCG053123.1
CsNAC092	CCG053123.1
CsNAC143	CCG053046.1
CsNAC124	CCG052996.1
CsNAC075	CCG052878.1
CsNAC124	CCG052765.2
CsNAC075	CCG052493.1
CsNAC092	CCG052493.1
CsNAC149	CCG052205.1
CsNAC124	CCG052154.1
CsNAC105	CCG052128.1
CsNAC092	CCG052027.2
CsNAC092	CCG052003.1
CsNAC075	CCG051832.1
CsNAC075	CCG051726.1
CsNAC092	CCG051652.1
CsNAC092	CCG051620.1
CsNAC112	CCG051476.1
CsNAC143	CCG051476.1
CsNAC015	CCG051476.1
CsNAC112	CCG051307.1
CsNAC124	CCG051285.1
CsNAC112	CCG051281.1
CsNAC112	CCG051184.1
CsNAC143	CCG051184.1
CsNAC124	CCG051162.1
CsNAC092	CCG051095.1
CsNAC149	CCG050921.2
CsNAC092	CCG050877.1
CsNAC092	CCG050778.1
CsNAC112	CCG050766.1
CsNAC124	CCG050749.1
CsNAC092	CCG050712.1
CsNAC149	CCG050685.1
CsNAC124	CCG050556.1
CsNAC149	CCG050519.1
CsNAC124	CCG050395.1
CsNAC092	CCG050343.1
CsNAC149	CCG050312.1
CsNAC124	CCG050304.1
CsNAC112	CCG050173.3
CsNAC015	CCG050173.3
CsNAC075	CCG050043.5
CsNAC092	CCG050043.5
CsNAC092	CCG049997.2
CsNAC124	CCG049984.1
CsNAC124	CCG049983.1
CsNAC092	CCG049966.1
CsNAC075	CCG049923.1
CsNAC092	CCG049923.1
CsNAC105	CCG049877.1
CsNAC143	CCG049629.1
CsNAC112	CCG049498.1
CsNAC015	CCG049498.1
CsNAC124	CCG049347.1
CsNAC124	CCG049220.1
CsNAC149	CCG049156.1
CsNAC112	CCG049068.1
CsNAC124	CCG048980.1
CsNAC092	CCG048918.1
CsNAC105	CCG048904.1
CsNAC075	CCG048894.1
CsNAC092	CCG048894.1
CsNAC112	CCG048848.1
CsNAC143	CCG048848.1
CsNAC015	CCG048848.1
CsNAC087	CCG048816.1
CsNAC092	CCG048816.1
CsNAC143	CCG048798.1
CsNAC124	CCG048777.1
CsNAC092	CCG048714.3
CsNAC143	CCG048610.1
CsNAC092	CCG048607.2
CsNAC124	CCG048540.2
CsNAC105	CCG048521.1
CsNAC105	CCG048520.1
CsNAC124	CCG048508.1
CsNAC092	CCG048489.1
CsNAC124	CCG048403.1
CsNAC124	CCG048289.1
CsNAC112	CCG048264.1
CsNAC143	CCG048264.1
CsNAC092	CCG048260.3
CsNAC092	CCG048225.1
CsNAC092	CCG048224.1
CsNAC075	CCG048100.1
CsNAC092	CCG048089.1
CsNAC092	CCG047972.1
CsNAC124	CCG047971.1
CsNAC124	CCG047934.1
CsNAC112	CCG047717.1
CsNAC143	CCG047717.1
CsNAC124	CCG047614.1
CsNAC105	CCG047542.1
CsNAC124	CCG047457.1
CsNAC124	CCG047432.1
CsNAC124	CCG047199.1
CsNAC124	CCG047149.2
CsNAC092	CCG047016.1
CsNAC075	CCG046952.1
CsNAC092	CCG046952.1
CsNAC075	CCG046886.1
CsNAC124	CCG046822.1
CsNAC124	CCG046790.2
CsNAC092	CCG046777.1
CsNAC092	CCG046764.3
CsNAC075	CCG046706.2
CsNAC092	CCG046706.2
CsNAC092	CCG046685.1
CsNAC124	CCG046680.1
CsNAC105	CCG046670.1
CsNAC112	CCG046670.1
CsNAC143	CCG046670.1
CsNAC124	CCG046614.1
CsNAC124	CCG046523.1
CsNAC105	CCG046486.1
CsNAC143	CCG046486.1
CsNAC105	CCG046416.1
CsNAC112	CCG046416.1
CsNAC143	CCG046416.1
CsNAC149	CCG046368.1
CsNAC092	CCG046271.2
CsNAC112	CCG046200.1
CsNAC143	CCG046200.1
CsNAC124	CCG046043.1
CsNAC105	CCG045993.1
CsNAC124	CCG045922.4
CsNAC112	CCG045818.1
CsNAC143	CCG045818.1
CsNAC015	CCG045818.1
CsNAC092	CCG045637.1
CsNAC112	CCG045631.1
CsNAC143	CCG045631.1
CsNAC124	CCG045603.1
CsNAC124	CCG045573.1
CsNAC075	CCG045523.1
CsNAC092	CCG045523.1
CsNAC124	CCG045293.1
CsNAC075	CCG045149.1
CsNAC092	CCG045149.1
CsNAC124	CCG045114.1
CsNAC112	CCG045098.1
CsNAC075	CCG045094.1
CsNAC092	CCG044966.1
CsNAC075	CCG044946.1
CsNAC092	CCG044946.1
CsNAC132	CCG044946.1
CsNAC124	CCG044760.1
CsNAC092	CCG044684.1
CsNAC149	CCG044659.1
CsNAC124	CCG044629.1
CsNAC075	CCG044624.1
CsNAC092	CCG044623.1
CsNAC112	CCG044547.2
CsNAC124	CCG044522.1
CsNAC143	CCG044335.1
CsNAC124	CCG044255.1
CsNAC105	CCG044197.1
CsNAC075	CCG044195.1
CsNAC092	CCG044195.1
CsNAC105	CCG044070.2
CsNAC149	CCG044027.1
CsNAC092	CCG043997.1
CsNAC124	CCG043965.1
CsNAC112	CCG043918.1
CsNAC124	CCG043792.2
CsNAC092	CCG043780.6
CsNAC112	CCG043751.1
CsNAC143	CCG043751.1
CsNAC015	CCG043751.1
CsNAC105	CCG043730.1
CsNAC124	CCG043649.1
CsNAC075	CCG043545.1
CsNAC092	CCG043538.1
CsNAC105	CCG043448.1
CsNAC112	CCG043448.1
CsNAC143	CCG043448.1
CsNAC092	CCG043284.1
CsNAC112	CCG043265.1
CsNAC143	CCG043265.1
CsNAC015	CCG043265.1
CsNAC149	CCG043251.1
CsNAC092	CCG043031.1
CsNAC124	CCG042994.1
CsNAC124	CCG042956.2
CsNAC105	CCG042918.1
CsNAC112	CCG042918.1
CsNAC143	CCG042918.1
CsNAC015	CCG042918.1
CsNAC124	CCG042867.1
CsNAC105	CCG042788.1
CsNAC124	CCG042772.1
CsNAC112	CCG042648.1
CsNAC124	CCG042626.1
CsNAC124	CCG042517.1
CsNAC112	CCG042507.1
CsNAC143	CCG042507.1
CsNAC092	CCG042493.3
CsNAC124	CCG042276.1
CsNAC124	CCG042222.1
CsNAC124	CCG042142.1
CsNAC112	CCG042112.1
CsNAC143	CCG042112.1
CsNAC075	CCG042073.1
CsNAC092	CCG042073.1
CsNAC149	CCG041926.1
CsNAC092	CCG041872.1
CsNAC124	CCG041857.1
CsNAC112	CCG041697.1
CsNAC143	CCG041697.1
CsNAC105	CCG041636.1
CsNAC112	CCG041636.1
CsNAC124	CCG041628.1
CsNAC105	CCG041592.1
CsNAC112	CCG041592.1
CsNAC143	CCG041592.1
CsNAC124	CCG041575.1
CsNAC124	CCG041565.1
CsNAC124	CCG041536.1
CsNAC124	CCG041316.1
CsNAC112	CCG041244.1
CsNAC143	CCG041244.1
CsNAC105	CCG041032.2
CsNAC112	CCG041032.2
CsNAC143	CCG041032.2
CsNAC105	CCG040771.2
CsNAC112	CCG040771.2
CsNAC143	CCG040771.2
CsNAC124	CCG040648.1
CsNAC124	CCG040625.1
CsNAC105	CCG040615.1
CsNAC092	CCG040583.1
CsNAC124	CCG040559.1
CsNAC124	CCG040558.1
CsNAC124	CCG040494.1
CsNAC092	CCG040423.1
CsNAC092	CCG040389.1
CsNAC149	CCG040356.1
CsNAC105	CCG040351.1
CsNAC075	CCG040221.1
CsNAC075	CCG040127.2
CsNAC149	CCG040053.1
CsNAC124	CCG040035.1
CsNAC143	CCG039977.1
CsNAC092	CCG039870.1
CsNAC124	CCG039856.1
CsNAC124	CCG039826.2
CsNAC149	CCG039819.3
CsNAC124	CCG039697.1
CsNAC092	CCG039623.1
CsNAC075	CCG039608.1
CsNAC092	CCG039608.1
CsNAC075	CCG039603.1
CsNAC092	CCG039603.1
CsNAC124	CCG039509.1
CsNAC124	CCG039507.1
CsNAC124	CCG039428.1
CsNAC149	CCG039352.3
CsNAC105	CCG039259.1
CsNAC124	CCG038862.1
CsNAC075	CCG038849.1
CsNAC092	CCG038849.1
CsNAC124	CCG038831.1
CsNAC092	CCG038628.1
CsNAC124	CCG038565.1
CsNAC143	CCG038552.1
CsNAC112	CCG038461.1
CsNAC143	CCG038461.1
CsNAC124	CCG038436.1
CsNAC124	CCG038429.1
CsNAC075	CCG038355.1
CsNAC092	CCG038302.1
CsNAC105	CCG038264.3
CsNAC112	CCG038264.3
CsNAC143	CCG038264.3
CsNAC112	CCG038199.1
CsNAC143	CCG038199.1
CsNAC075	CCG038198.1
CsNAC092	CCG038198.1
CsNAC132	CCG038198.1
CsNAC112	CCG038030.1
CsNAC092	CCG038024.1
CsNAC075	CCG037997.1
CsNAC075	CCG037983.1
CsNAC092	CCG037983.1
CsNAC132	CCG037983.1
CsNAC124	CCG037944.1
CsNAC087	CCG037927.4
CsNAC092	CCG037927.4
CsNAC132	CCG037927.4
CsNAC149	CCG037878.1
CsNAC092	CCG037853.1
CsNAC075	CCG037779.1
CsNAC092	CCG037779.1
CsNAC149	CCG037616.1
CsNAC124	CCG037553.1
CsNAC105	CCG037337.2
CsNAC149	CCG037336.1
CsNAC092	CCG037323.1
CsNAC075	CCG037319.1
CsNAC092	CCG037319.1
CsNAC124	CCG037310.1
CsNAC092	CCG037199.1
CsNAC124	CCG037120.1
CsNAC112	CCG037028.1
CsNAC149	CCG037017.1
CsNAC105	CCG037016.1
CsNAC112	CCG037016.1
CsNAC124	CCG036979.1
CsNAC124	CCG036758.1
CsNAC124	CCG036649.1
CsNAC112	CCG036592.1
CsNAC143	CCG036592.1
CsNAC112	CCG036565.2
CsNAC092	CCG036522.1
CsNAC124	CCG036512.1
CsNAC124	CCG036507.1
CsNAC075	CCG036499.1
CsNAC092	CCG036429.1
CsNAC092	CCG036359.1
CsNAC124	CCG036242.1
CsNAC124	CCG036228.1
CsNAC124	CCG036215.2
CsNAC092	CCG036186.1
CsNAC124	CCG036121.1
CsNAC124	CCG036091.1
CsNAC143	CCG036033.1
CsNAC092	CCG036008.1
CsNAC124	CCG035945.2
CsNAC092	CCG035939.1
CsNAC124	CCG035899.1
CsNAC105	CCG035832.1
CsNAC105	CCG035662.1
CsNAC112	CCG035662.1
CsNAC143	CCG035662.1
CsNAC015	CCG035662.1
CsNAC124	CCG035625.1
CsNAC124	CCG035608.1
CsNAC112	CCG035603.1
CsNAC092	CCG035602.2
CsNAC075	CCG035596.1
CsNAC092	CCG035596.1
CsNAC092	CCG035525.1
CsNAC092	CCG035524.1
CsNAC112	CCG035459.1
CsNAC124	CCG035458.1
CsNAC124	CCG035310.1
CsNAC092	CCG035018.1
CsNAC124	CCG034959.1
CsNAC075	CCG034920.1
CsNAC092	CCG034920.1
CsNAC124	CCG034641.1
CsNAC124	CCG034633.1
CsNAC075	CCG034610.1
CsNAC092	CCG034610.1
CsNAC132	CCG034610.1
CsNAC124	CCG034601.1
CsNAC124	CCG034595.1
CsNAC092	CCG034482.1
CsNAC149	CCG034374.1
CsNAC143	CCG034304.1
CsNAC124	CCG034292.1
CsNAC092	CCG034283.1
CsNAC124	CCG034276.1
CsNAC124	CCG034227.1
CsNAC092	CCG034199.1
CsNAC092	CCG034100.1
CsNAC124	CCG034040.1
CsNAC092	CCG033937.2
CsNAC075	CCG033833.1
CsNAC092	CCG033833.1
CsNAC132	CCG033833.1
CsNAC124	CCG033769.1
CsNAC112	CCG033766.1
CsNAC015	CCG033766.1
CsNAC124	CCG033697.1
CsNAC124	CCG033602.2
CsNAC105	CCG033556.1
CsNAC112	CCG033556.1
CsNAC124	CCG033527.1
CsNAC075	CCG033422.1
CsNAC149	CCG033253.1
CsNAC124	CCG033252.1
CsNAC075	CCG033234.1
CsNAC092	CCG033234.1
CsNAC132	CCG033234.1
CsNAC092	CCG033212.1
CsNAC132	CCG033212.1
CsNAC112	CCG033181.1
CsNAC143	CCG033181.1
CsNAC149	CCG033077.1
CsNAC124	CCG033010.1
CsNAC124	CCG033009.1
CsNAC124	CCG032942.1
CsNAC124	CCG032872.1
CsNAC149	CCG032702.2
CsNAC124	CCG032583.1
CsNAC092	CCG032570.1
CsNAC124	CCG032458.1
CsNAC092	CCG032434.1
CsNAC092	CCG032371.1
CsNAC124	CCG032326.2
CsNAC124	CCG032220.1
CsNAC092	CCG032181.1
CsNAC092	CCG032100.1
CsNAC092	CCG032074.1
CsNAC075	CCG031862.1
CsNAC105	CCG031809.2
CsNAC092	CCG031771.1
CsNAC075	CCG031643.4
CsNAC092	CCG031643.4
CsNAC143	CCG031598.3
CsNAC092	CCG031536.1
CsNAC112	CCG031492.1
CsNAC143	CCG031492.1
CsNAC015	CCG031492.1
CsNAC112	CCG031457.1
CsNAC015	CCG031457.1
CsNAC092	CCG031418.1
CsNAC149	CCG031395.1
CsNAC105	CCG031384.1
CsNAC112	CCG031384.1
CsNAC143	CCG031384.1
CsNAC015	CCG031384.1
CsNAC124	CCG031349.1
CsNAC124	CCG031180.1
CsNAC092	CCG031081.1
CsNAC105	CCG031044.3
CsNAC112	CCG031044.3
CsNAC124	CCG030854.1
CsNAC124	CCG030782.1
CsNAC124	CCG030762.1
CsNAC092	CCG030734.1
CsNAC124	CCG030725.1
CsNAC075	CCG030724.1
CsNAC092	CCG030724.1
CsNAC132	CCG030724.1
CsNAC124	CCG030585.1
CsNAC092	CCG030522.1
CsNAC132	CCG030522.1
CsNAC149	CCG030516.1
CsNAC124	CCG030464.1
CsNAC105	CCG030254.1
CsNAC112	CCG030254.1
CsNAC124	CCG030250.1
CsNAC112	CCG030176.1
CsNAC015	CCG030176.1
CsNAC092	CCG030164.1
CsNAC124	CCG030153.1
CsNAC124	CCG030062.1
CsNAC124	CCG029899.2
CsNAC124	CCG029896.1
CsNAC092	CCG029861.1
CsNAC124	CCG029855.4
CsNAC092	CCG029815.1
CsNAC132	CCG029815.1
CsNAC124	CCG029811.1
CsNAC092	CCG029588.2
CsNAC092	CCG029454.1
CsNAC132	CCG029454.1
CsNAC105	CCG029415.2
CsNAC124	CCG029407.1
CsNAC112	CCG029383.1
CsNAC092	CCG029315.1
CsNAC112	CCG029299.1
CsNAC143	CCG029299.1
CsNAC124	CCG028928.1
CsNAC092	CCG028919.1
CsNAC105	CCG028848.1
CsNAC112	CCG028848.1
CsNAC143	CCG028848.1
CsNAC112	CCG028665.1
CsNAC015	CCG028665.1
CsNAC112	CCG028586.1
CsNAC143	CCG028586.1
CsNAC112	CCG028585.1
CsNAC124	CCG028568.1
CsNAC092	CCG028525.1
CsNAC092	CCG028475.1
CsNAC092	CCG028342.1
CsNAC092	CCG028183.1
CsNAC092	CCG028181.1
CsNAC112	CCG028129.1
CsNAC143	CCG028129.1
CsNAC124	CCG028056.1
CsNAC124	CCG028007.1
CsNAC124	CCG027996.1
CsNAC124	CCG027969.1
CsNAC124	CCG027908.1
CsNAC112	CCG027901.1
CsNAC015	CCG027901.1
CsNAC124	CCG027881.1
CsNAC124	CCG027752.1
CsNAC075	CCG027557.1
CsNAC092	CCG027557.1
CsNAC092	CCG027438.1
CsNAC075	CCG027421.1
CsNAC092	CCG027421.1
CsNAC105	CCG027184.3
CsNAC124	CCG027071.2
CsNAC124	CCG027008.1
CsNAC092	CCG026930.1
CsNAC149	CCG026879.1
CsNAC124	CCG026782.1
CsNAC143	CCG026695.2
CsNAC124	CCG026567.2
CsNAC124	CCG026513.1
CsNAC124	CCG026462.3
CsNAC124	CCG026314.1
CsNAC124	CCG026207.1
CsNAC112	CCG026201.1
CsNAC112	CCG026054.1
CsNAC092	CCG026030.2
CsNAC124	CCG025999.1
CsNAC124	CCG025990.1
CsNAC092	CCG025952.1
CsNAC112	CCG025756.1
CsNAC143	CCG025756.1
CsNAC015	CCG025756.1
CsNAC092	CCG025670.1
CsNAC124	CCG025631.1
CsNAC092	CCG025604.7
CsNAC149	CCG025585.1
CsNAC092	CCG025420.2
CsNAC092	CCG025371.2
CsNAC124	CCG025370.1
CsNAC124	CCG025365.1
CsNAC149	CCG025359.1
CsNAC092	CCG025348.2
CsNAC092	CCG025318.1
CsNAC112	CCG025291.1
CsNAC143	CCG025291.1
CsNAC075	CCG025261.2
CsNAC105	CCG025211.1
CsNAC124	CCG025122.1
CsNAC112	CCG025080.1
CsNAC112	CCG025027.2
CsNAC112	CCG025022.1
CsNAC143	CCG025022.1
CsNAC092	CCG024990.1
CsNAC124	CCG024782.1
CsNAC124	CCG024673.2
CsNAC092	CCG024656.1
CsNAC149	CCG024583.2
CsNAC075	CCG024558.1
CsNAC092	CCG024558.1
CsNAC092	CCG024522.1
CsNAC092	CCG024446.1
CsNAC092	CCG024428.1
CsNAC124	CCG024391.1
CsNAC149	CCG024265.1
CsNAC092	CCG024152.1
CsNAC105	CCG024150.1
CsNAC112	CCG024150.1
CsNAC143	CCG024150.1
CsNAC149	CCG024103.1
CsNAC092	CCG024099.1
CsNAC124	CCG024088.1
CsNAC124	CCG024018.1
CsNAC092	CCG023947.1
CsNAC143	CCG023946.1
CsNAC075	CCG023914.1
CsNAC105	CCG023733.1
CsNAC112	CCG023733.1
CsNAC075	CCG023561.1
CsNAC092	CCG023561.1
CsNAC143	CCG023555.1
CsNAC149	CCG023516.1
CsNAC092	CCG023400.1
CsNAC092	CCG023373.1
CsNAC105	CCG023305.1
CsNAC112	CCG023305.1
CsNAC143	CCG023305.1
CsNAC015	CCG023305.1
CsNAC124	CCG023184.1
CsNAC075	CCG023045.2
CsNAC092	CCG023045.2
CsNAC124	CCG023029.1
CsNAC092	CCG023015.1
CsNAC124	CCG022901.1
CsNAC143	CCG022871.1
CsNAC124	CCG022853.2
CsNAC124	CCG022845.1
CsNAC124	CCG022644.1
CsNAC124	CCG022529.1
CsNAC124	CCG022402.1
CsNAC092	CCG022257.1
CsNAC112	CCG022188.1
CsNAC143	CCG022188.1
CsNAC124	CCG022185.1
CsNAC105	CCG021998.1
CsNAC112	CCG021998.1
CsNAC143	CCG021998.1
CsNAC015	CCG021998.1
CsNAC124	CCG021983.2
CsNAC124	CCG021889.1
CsNAC092	CCG021808.1
CsNAC105	CCG021752.1
CsNAC112	CCG021752.1
CsNAC105	CCG021657.1
CsNAC112	CCG021657.1
CsNAC075	CCG021636.1
CsNAC092	CCG021547.1
CsNAC075	CCG021503.1
CsNAC092	CCG021503.1
CsNAC075	CCG021477.1
CsNAC092	CCG021477.1
CsNAC124	CCG021464.2
CsNAC124	CCG021462.1
CsNAC124	CCG021456.1
CsNAC092	CCG021416.1
CsNAC124	CCG021294.1
CsNAC075	CCG021266.1
CsNAC092	CCG021266.1
CsNAC087	CCG021204.1
CsNAC092	CCG021204.1
CsNAC124	CCG021125.1
CsNAC092	CCG021087.2
CsNAC124	CCG021079.1
CsNAC105	CCG021073.1
CsNAC112	CCG021073.1
CsNAC092	CCG021044.1
CsNAC124	CCG020924.1
CsNAC092	CCG020832.1
CsNAC112	CCG020728.2
CsNAC143	CCG020728.2
CsNAC124	CCG020653.1
CsNAC092	CCG020583.1
CsNAC112	CCG020581.2
CsNAC143	CCG020581.2
CsNAC015	CCG020581.2
CsNAC149	CCG020517.1
CsNAC092	CCG020454.1
CsNAC092	CCG020433.1
CsNAC092	CCG020432.1
CsNAC092	CCG020366.1
CsNAC092	CCG020256.2
CsNAC092	CCG020234.1
CsNAC075	CCG020226.2
[truncated: 453 more rows]
