# Supplementary material for: Genome-Wide Analysis of the Role of NAC Family in Flower Development and Abiotic Stress Responses in Cleistogenes songorica
Source: Genes (Basel). 2020 Aug 12;11(8):927. doi: 10.3390/genes11080927 (PMC7464430; doi:10.3390/genes11080927)
Supplement: Supplementary file 1 [file genes-11-00927-s001.zip › Supplementary materials/Table S9.xlsx]

## Sheet: Sheet1
Table S9 Primer list for gene-specific primers
Gene Name	Primer F	Primer R
CsNAC008	GTGCTGGAATACTGCTACAATGG	CCGATAGACACTGCGATCC
CsNAC031	TCTCCAAGAGAAGTGCAAGATCGG	CAGACCACCCATCCTTCCTCAG
CsNAC040	TCGGGATGAAGAAGACCATGGT	TCGCTTCTCAACTGCGGAG
CsNAC053	GTACGCACCTGGATGACTG	CAACGAGTAGTCGTTGAGCAG
CsNAC067	ATGTTTGGTATCCTCGGTTATCAC	AACTGCATGTCCTGAACACCT
CsNAC077	GTACGCACCTGGATGACTG	AGTAGTCGTTGAGCAGCTC
CsNAC112	GCTCGACTATCTGCTCCAC	AGGACTCCTCTGGAAGTTCC
CsNAC143	TCATCAAGAGGACTGGTGC	TGTAGAACACCCTGCACAG
CsGAPDH	GTCAGCCAAGGACTGGAGAG	ACACATCGACTGTTGGGACA
